# Supplementary material for: Nano-optical designs for high-efficiency monolithic perovskite–silicon tandem solar cells
Source: Nat Nanotechnol. 2022 Oct 24;17(11):1214–21. doi: 10.1038/s41565-022-01228-8 (PMC9646483; doi:10.1038/s41565-022-01228-8)
Supplement: Source Data Fig. 1 — Source data of Fig. 1d (AFM). [file 41565_2022_1228_MOESM2_ESM.xlsx]

## Sheet: Fig1d
# Channel: Detail 1
# Width: 3.01 Âµm
# Height: 3.01 Âµm
# Value units: m
4.91928e-08	4.36882e-08	4.67598e-08	5.48229e-08	5.2104e-08	4.59167e-08	4.42916e-08	4.88062e-08	5.96043e-08	6.50709e-08	7.07988e-08	7.80788e-08	8.64812e-08	9.50022e-08	9.47517e-08	1.0136e-07	1.09235e-07	1.14506e-07	1.14734e-07	1.18954e-07	1.31469e-07	1.30626e-07	1.43239e-07	1.48517e-07	1.48755e-07	1.48542e-07	1.46443e-07	1.5135e-07	1.43904e-07	1.40166e-07	1.37555e-07	1.31053e-07	1.32562e-07	1.27169e-07	1.32655e-07	1.33534e-07	1.33677e-07	1.27063e-07	1.31043e-07	1.3314e-07	1.37659e-07	1.46462e-07	1.45498e-07	1.46525e-07	1.48826e-07	1.50682e-07	1.63133e-07	1.67109e-07	1.61462e-07	1.66125e-07
6.30008e-08	5.9933e-08	6.24297e-08	6.6476e-08	6.51893e-08	6.04338e-08	5.72289e-08	6.70466e-08	7.56908e-08	8.25883e-08	9.17544e-08	9.68799e-08	1.05709e-07	1.09063e-07	1.10529e-07	1.12545e-07	1.18121e-07	1.19371e-07	1.22032e-07	1.26391e-07	1.29149e-07	1.3547e-07	1.40334e-07	1.4403e-07	1.44118e-07	1.45476e-07	1.38208e-07	1.33644e-07	1.24901e-07	1.19866e-07	1.18396e-07	1.12604e-07	1.14966e-07	1.0297e-07	1.04003e-07	1.13622e-07	1.06875e-07	1.12156e-07	1.2043e-07	1.26535e-07	1.24163e-07	1.16325e-07	1.18077e-07	1.28274e-07	1.34726e-07	1.40302e-07	1.49018e-07	1.54563e-07	1.63248e-07	1.63028e-07
7.17974e-08	7.66142e-08	7.93953e-08	8.37257e-08	8.05719e-08	8.04021e-08	8.85222e-08	9.58986e-08	9.53616e-08	9.7523e-08	1.07689e-07	1.21414e-07	1.22351e-07	1.24984e-07	1.24294e-07	1.29316e-07	1.24849e-07	1.28245e-07	1.31474e-07	1.28801e-07	1.27825e-07	1.30125e-07	1.35987e-07	1.32936e-07	1.3689e-07	1.32649e-07	1.27812e-07	1.22238e-07	1.06462e-07	9.64013e-08	9.14828e-08	8.95557e-08	9.00468e-08	8.14846e-08	8.73866e-08	9.05453e-08	9.05308e-08	9.19321e-08	8.81533e-08	9.52552e-08	9.60303e-08	9.39205e-08	1.03409e-07	1.07719e-07	1.13447e-07	1.28336e-07	1.42063e-07	1.43012e-07	1.47675e-07	1.51175e-07
1.02541e-07	1.04056e-07	1.11279e-07	1.07146e-07	1.03414e-07	1.07255e-07	1.12073e-07	1.1457e-07	1.15892e-07	1.27513e-07	1.27206e-07	1.34043e-07	1.42145e-07	1.41904e-07	1.40205e-07	1.38195e-07	1.34152e-07	1.30803e-07	1.31588e-07	1.29339e-07	1.2807e-07	1.25201e-07	1.27329e-07	1.22551e-07	1.16604e-07	1.14507e-07	1.16977e-07	1.12973e-07	9.21715e-08	7.95227e-08	7.345e-08	6.90781e-08	7.11396e-08	7.06005e-08	6.8465e-08	7.37675e-08	7.04477e-08	6.95475e-08	7.22143e-08	7.55806e-08	7.53446e-08	8.55597e-08	8.93052e-08	9.01664e-08	9.61738e-08	1.03313e-07	1.16028e-07	1.26721e-07	1.29799e-07	1.32862e-07
1.2139e-07	1.27059e-07	1.327e-07	1.27271e-07	1.26689e-07	1.29665e-07	1.33761e-07	1.30946e-07	1.35275e-07	1.42445e-07	1.52743e-07	1.52404e-07	1.53617e-07	1.55092e-07	1.52813e-07	1.45921e-07	1.39721e-07	1.33354e-07	1.31982e-07	1.25138e-07	1.23289e-07	1.16972e-07	1.17085e-07	1.1187e-07	9.97499e-08	9.52083e-08	8.50527e-08	8.00383e-08	7.37125e-08	6.82266e-08	6.34374e-08	5.92019e-08	5.45165e-08	6.25742e-08	6.37297e-08	5.51155e-08	5.68074e-08	5.53264e-08	5.88465e-08	6.22057e-08	6.41136e-08	6.50007e-08	7.41882e-08	7.66197e-08	7.86049e-08	8.51631e-08	1.04612e-07	1.0655e-07	1.15214e-07	1.27161e-07
1.51431e-07	1.53366e-07	1.54843e-07	1.52993e-07	1.59288e-07	1.65843e-07	1.63336e-07	1.60659e-07	1.66415e-07	1.66265e-07	1.68527e-07	1.66605e-07	1.64656e-07	1.62253e-07	1.5968e-07	1.52495e-07	1.44424e-07	1.35899e-07	1.29932e-07	1.24944e-07	1.20077e-07	1.07443e-07	1.03534e-07	9.80257e-08	7.64344e-08	6.83007e-08	6.25833e-08	5.9426e-08	5.96893e-08	5.40528e-08	5.01169e-08	5.03195e-08	5.48045e-08	5.12398e-08	4.60787e-08	3.93215e-08	4.47347e-08	4.7692e-08	5.07748e-08	4.85344e-08	5.25863e-08	5.05985e-08	6.17867e-08	6.98039e-08	7.80917e-08	7.87638e-08	9.28999e-08	9.97075e-08	1.09942e-07	1.22026e-07
1.60542e-07	1.63044e-07	1.67095e-07	1.63948e-07	1.73392e-07	1.77502e-07	1.80437e-07	1.80907e-07	1.76619e-07	1.81768e-07	1.87464e-07	1.82953e-07	1.75262e-07	1.68979e-07	1.62814e-07	1.53901e-07	1.47974e-07	1.39442e-07	1.27157e-07	1.23453e-07	1.12699e-07	9.94847e-08	8.62475e-08	7.39918e-08	6.2431e-08	5.74447e-08	5.54484e-08	4.49705e-08	3.83435e-08	3.25563e-08	3.7934e-08	4.12841e-08	4.0743e-08	3.87485e-08	3.2003e-08	3.44161e-08	3.07882e-08	3.73235e-08	3.63842e-08	4.46049e-08	4.44914e-08	5.06706e-08	5.55425e-08	6.61341e-08	7.61362e-08	8.23942e-08	9.17917e-08	9.40042e-08	1.04949e-07	1.14016e-07
1.71524e-07	1.71581e-07	1.78922e-07	1.7505e-07	1.79037e-07	1.89592e-07	1.92233e-07	1.92552e-07	1.90263e-07	1.94687e-07	1.98368e-07	1.92129e-07	1.86437e-07	1.76561e-07	1.63506e-07	1.57309e-07	1.4779e-07	1.35521e-07	1.2624e-07	1.11774e-07	1.02733e-07	8.46353e-08	7.54056e-08	6.42894e-08	5.28644e-08	5.26028e-08	4.25687e-08	4.15475e-08	3.1615e-08	3.04092e-08	3.24814e-08	3.00884e-08	2.36607e-08	2.23761e-08	2.13593e-08	2.59164e-08	2.58664e-08	3.61231e-08	3.3026e-08	3.39267e-08	3.85386e-08	4.31337e-08	4.98633e-08	5.60031e-08	6.59987e-08	8.01374e-08	8.70908e-08	8.94406e-08	1.00666e-07	1.08006e-07
1.7649e-07	1.87293e-07	1.9018e-07	1.83575e-07	1.86835e-07	1.97812e-07	1.98293e-07	2.01902e-07	2.00035e-07	2.01439e-07	1.99375e-07	1.97143e-07	1.91156e-07	1.81846e-07	1.62759e-07	1.5426e-07	1.42581e-07	1.35467e-07	1.22162e-07	1.09265e-07	9.08954e-08	8.36879e-08	6.91446e-08	5.48658e-08	4.73048e-08	3.92919e-08	3.7137e-08	2.92251e-08	2.43039e-08	2.43812e-08	2.88838e-08	2.56231e-08	1.6607e-08	2.07643e-08	1.61555e-08	1.68339e-08	2.10789e-08	3.19023e-08	3.03759e-08	2.75416e-08	3.08563e-08	3.186e-08	4.23115e-08	4.87318e-08	5.61402e-08	7.02727e-08	7.72202e-08	8.01376e-08	9.75237e-08	1.07869e-07
1.80888e-07	1.9039e-07	1.89253e-07	1.89091e-07	1.9564e-07	1.99294e-07	2.03924e-07	2.05086e-07	2.01775e-07	2.02167e-07	2.03535e-07	1.97995e-07	1.92143e-07	1.82537e-07	1.64015e-07	1.50775e-07	1.3837e-07	1.25511e-07	1.12055e-07	9.77156e-08	8.80849e-08	7.1835e-08	6.20156e-08	5.074e-08	4.28841e-08	3.70143e-08	2.91156e-08	2.50677e-08	1.91351e-08	1.71973e-08	1.63866e-08	8.81662e-09	8.39711e-09	1.25472e-08	7.93138e-09	1.04669e-08	1.19806e-08	1.57707e-08	1.98301e-08	2.40158e-08	2.9475e-08	3.07592e-08	4.32121e-08	4.94829e-08	5.48777e-08	5.56684e-08	6.03157e-08	7.57032e-08	9.32271e-08	1.05861e-07
1.92031e-07	1.91485e-07	1.90624e-07	1.91742e-07	1.95413e-07	2.01351e-07	2.03963e-07	2.04685e-07	2.05809e-07	2.049e-07	2.02244e-07	1.98128e-07	1.92266e-07	1.83224e-07	1.61682e-07	1.41836e-07	1.30283e-07	1.18849e-07	1.0352e-07	9.14654e-08	7.95315e-08	6.4707e-08	5.31583e-08	4.81839e-08	3.90292e-08	3.22908e-08	2.25199e-08	1.74604e-08	1.75426e-08	1.38764e-08	1.42054e-08	4.90718e-09	5.62755e-09	3.74781e-09	2.27963e-09	6.81581e-09	3.30372e-09	1.00985e-08	1.87401e-08	2.10552e-08	2.59346e-08	2.82163e-08	3.33499e-08	3.68903e-08	4.41434e-08	5.0521e-08	6.11855e-08	7.58506e-08	8.83504e-08	1.03131e-07
1.89988e-07	1.87423e-07	1.89275e-07	1.92819e-07	1.96766e-07	1.99538e-07	1.99988e-07	2.08012e-07	2.09269e-07	2.05051e-07	2.0009e-07	1.95821e-07	1.88084e-07	1.76021e-07	1.56476e-07	1.3576e-07	1.22907e-07	1.12897e-07	9.92797e-08	8.42049e-08	7.35526e-08	6.56023e-08	5.64826e-08	4.64806e-08	3.7174e-08	2.5982e-08	1.63463e-08	1.51505e-08	1.52249e-08	1.29848e-08	1.47402e-08	8.01567e-09	1.03061e-08	5.26443e-09	4.2194e-09	2.58261e-09	7.23743e-09	1.13011e-08	1.14758e-08	2.19582e-08	2.39634e-08	3.18317e-08	3.09367e-08	3.89167e-08	5.07529e-08	6.12836e-08	6.99353e-08	8.05801e-08	9.23579e-08	1.06703e-07
1.88954e-07	1.88241e-07	1.90653e-07	1.96336e-07	1.96829e-07	1.96005e-07	2.00172e-07	2.07036e-07	2.08999e-07	2.01042e-07	1.97361e-07	1.92507e-07	1.81461e-07	1.66233e-07	1.54995e-07	1.35846e-07	1.19684e-07	1.06654e-07	9.51772e-08	8.16703e-08	7.21558e-08	6.59171e-08	5.89393e-08	4.64908e-08	3.47377e-08	2.75523e-08	2.09197e-08	1.49835e-08	1.49065e-08	1.2802e-08	1.03912e-08	7.9611e-09	6.65923e-09	1.17916e-08	8.01503e-09	5.3676e-09	4.71003e-09	9.05398e-09	1.58186e-08	2.50042e-08	2.78638e-08	3.24281e-08	2.95198e-08	5.01132e-08	6.13705e-08	7.00318e-08	7.60972e-08	8.91749e-08	1.00088e-07	1.13138e-07
1.8979e-07	1.86768e-07	1.8673e-07	1.9283e-07	1.94601e-07	1.96631e-07	1.9548e-07	2.03623e-07	2.00985e-07	1.98322e-07	1.92048e-07	1.79295e-07	1.71824e-07	1.59882e-07	1.51645e-07	1.32342e-07	1.14306e-07	1.04993e-07	9.13557e-08	8.28578e-08	7.08959e-08	6.93799e-08	5.62268e-08	4.16182e-08	3.97507e-08	2.73943e-08	1.8889e-08	1.63861e-08	1.28595e-08	1.07471e-08	3.02279e-09	7.32483e-09	1.37591e-08	1.1571e-08	7.21384e-09	2.55205e-09	4.03882e-09	7.80274e-09	1.67121e-08	2.87595e-08	2.80283e-08	3.00057e-08	4.04279e-08	5.41328e-08	6.88265e-08	7.04562e-08	8.23962e-08	9.27446e-08	1.07811e-07	1.1928e-07
1.80449e-07	1.77413e-07	1.78795e-07	1.84451e-07	1.85634e-07	1.88655e-07	1.88925e-07	1.92466e-07	1.90676e-07	1.80113e-07	1.84582e-07	1.74398e-07	1.67059e-07	1.51234e-07	1.43272e-07	1.31271e-07	1.15375e-07	1.04044e-07	9.41248e-08	7.67261e-08	7.19242e-08	5.73493e-08	5.02094e-08	4.07538e-08	3.62961e-08	2.73724e-08	2.3017e-08	2.26566e-08	2.31369e-08	1.7575e-08	1.07033e-08	7.11088e-09	1.1817e-08	1.13425e-08	6.83499e-09	5.75137e-09	7.80518e-09	1.29967e-08	1.44432e-08	2.17526e-08	3.26308e-08	3.41724e-08	4.78874e-08	5.65682e-08	6.76719e-08	7.67536e-08	8.65379e-08	9.24366e-08	1.11658e-07	1.3273e-07
1.6423e-07	1.67059e-07	1.68855e-07	1.72632e-07	1.71651e-07	1.80106e-07	1.84664e-07	1.80162e-07	1.75347e-07	1.75382e-07	1.69657e-07	1.70503e-07	1.58992e-07	1.46597e-07	1.3977e-07	1.26611e-07	1.17443e-07	1.06532e-07	9.30167e-08	7.86188e-08	6.59198e-08	5.72142e-08	4.9491e-08	4.36109e-08	3.75666e-08	3.17886e-08	2.69943e-08	3.22179e-08	3.28332e-08	2.52557e-08	1.40742e-08	1.46327e-08	1.0154e-08	1.28271e-08	1.60561e-08	1.88375e-08	2.11716e-08	1.96172e-08	2.60766e-08	2.67838e-08	4.13847e-08	4.80832e-08	5.57702e-08	6.53065e-08	7.13865e-08	8.16107e-08	9.78435e-08	1.18078e-07	1.28691e-07	1.43163e-07
1.39843e-07	1.43945e-07	1.50889e-07	1.58665e-07	1.68423e-07	1.67256e-07	1.65203e-07	1.72589e-07	1.74213e-07	1.64771e-07	1.55877e-07	1.59291e-07	1.48485e-07	1.45971e-07	1.36408e-07	1.26678e-07	1.20367e-07	1.09875e-07	9.8356e-08	8.25134e-08	6.79397e-08	5.96541e-08	5.75134e-08	5.1767e-08	4.61435e-08	3.92092e-08	3.78475e-08	3.15907e-08	3.2341e-08	3.02044e-08	2.21698e-08	2.21471e-08	2.11026e-08	2.63497e-08	2.68473e-08	3.0339e-08	3.16629e-08	3.12494e-08	3.71292e-08	4.34232e-08	4.66902e-08	6.06967e-08	6.59409e-08	7.80535e-08	8.16911e-08	9.20543e-08	1.09e-07	1.26506e-07	1.41274e-07	1.51727e-07
1.17324e-07	1.19832e-07	1.22887e-07	1.3581e-07	1.43544e-07	1.44943e-07	1.49758e-07	1.50963e-07	1.53863e-07	1.57886e-07	1.50412e-07	1.43058e-07	1.46721e-07	1.40754e-07	1.32038e-07	1.30326e-07	1.21852e-07	1.16797e-07	1.07562e-07	9.40025e-08	7.98482e-08	6.59597e-08	5.60654e-08	5.3894e-08	5.28496e-08	5.14985e-08	4.48221e-08	4.4866e-08	4.04456e-08	3.68668e-08	3.59942e-08	3.55336e-08	2.80288e-08	3.69971e-08	3.89218e-08	3.83917e-08	4.25772e-08	4.21577e-08	4.57372e-08	5.27426e-08	6.47515e-08	8.26246e-08	9.01582e-08	8.96471e-08	9.14161e-08	1.09662e-07	1.21011e-07	1.29766e-07	1.47398e-07	1.53976e-07
9.96843e-08	9.72994e-08	9.64655e-08	1.04926e-07	1.18667e-07	1.2937e-07	1.37468e-07	1.38083e-07	1.42976e-07	1.41392e-07	1.42651e-07	1.43743e-07	1.37642e-07	1.31948e-07	1.30103e-07	1.27087e-07	1.2448e-07	1.22281e-07	1.15759e-07	1.07924e-07	9.21813e-08	8.14367e-08	7.08151e-08	6.34714e-08	6.21305e-08	5.99095e-08	5.72391e-08	5.03911e-08	5.04074e-08	4.98318e-08	4.55096e-08	5.09207e-08	4.7567e-08	4.77809e-08	4.78346e-08	4.98791e-08	5.27677e-08	5.24855e-08	6.30858e-08	7.00857e-08	8.52441e-08	9.66593e-08	1.02037e-07	9.9514e-08	1.15905e-07	1.22102e-07	1.28428e-07	1.36749e-07	1.44771e-07	1.54644e-07
7.70301e-08	8.12232e-08	9.87262e-08	1.01147e-07	1.05693e-07	1.17957e-07	1.29192e-07	1.28215e-07	1.23628e-07	1.34647e-07	1.3374e-07	1.32094e-07	1.30711e-07	1.29161e-07	1.36767e-07	1.34456e-07	1.30115e-07	1.22455e-07	1.17067e-07	1.10512e-07	9.66219e-08	9.1459e-08	8.29777e-08	7.59106e-08	7.65673e-08	7.23293e-08	7.03666e-08	6.70946e-08	6.45211e-08	6.62315e-08	6.63467e-08	6.15688e-08	6.38002e-08	6.57279e-08	6.27634e-08	5.84919e-08	6.28083e-08	6.72522e-08	7.41185e-08	9.11508e-08	9.92776e-08	1.06673e-07	1.12907e-07	1.20417e-07	1.30351e-07	1.34106e-07	1.35553e-07	1.44588e-07	1.52033e-07	1.59752e-07
5.82516e-08	7.14596e-08	8.59326e-08	9.33537e-08	8.87044e-08	1.01238e-07	1.06864e-07	1.15334e-07	1.18618e-07	1.28618e-07	1.24685e-07	1.28329e-07	1.31089e-07	1.35118e-07	1.29948e-07	1.35367e-07	1.33451e-07	1.27786e-07	1.26114e-07	1.20694e-07	1.1554e-07	1.02623e-07	9.22666e-08	9.00646e-08	8.66962e-08	8.81843e-08	8.89368e-08	8.6803e-08	8.10661e-08	8.0187e-08	7.79998e-08	7.82331e-08	7.84496e-08	7.4204e-08	7.66819e-08	7.41247e-08	8.90463e-08	9.36278e-08	9.67602e-08	1.09198e-07	1.18898e-07	1.25284e-07	1.30366e-07	1.37873e-07	1.38912e-07	1.43667e-07	1.4296e-07	1.44822e-07	1.58573e-07	1.62562e-07
4.85108e-08	5.10876e-08	6.38204e-08	6.62038e-08	7.28645e-08	7.92141e-08	1.02174e-07	1.08906e-07	1.08301e-07	1.11258e-07	1.23227e-07	1.26999e-07	1.27164e-07	1.30748e-07	1.34597e-07	1.39859e-07	1.39794e-07	1.36267e-07	1.33866e-07	1.33166e-07	1.30868e-07	1.18083e-07	1.12448e-07	1.08658e-07	1.04706e-07	9.91579e-08	1.03916e-07	9.97655e-08	1.00473e-07	9.80079e-08	9.83938e-08	9.33137e-08	9.35228e-08	8.86966e-08	8.6579e-08	9.03249e-08	1.02516e-07	1.11107e-07	1.14807e-07	1.23655e-07	1.35214e-07	1.38871e-07	1.40794e-07	1.42561e-07	1.48759e-07	1.53941e-07	1.49072e-07	1.43187e-07	1.55359e-07	1.56907e-07
3.53319e-08	5.46657e-08	6.23597e-08	6.07084e-08	6.50558e-08	6.82321e-08	7.99888e-08	8.7707e-08	9.85571e-08	1.14547e-07	1.18755e-07	1.23659e-07	1.2811e-07	1.36125e-07	1.40247e-07	1.42053e-07	1.40254e-07	1.46752e-07	1.45055e-07	1.43626e-07	1.43037e-07	1.38987e-07	1.299e-07	1.2022e-07	1.1511e-07	1.13711e-07	1.18172e-07	1.12722e-07	1.10122e-07	1.09657e-07	1.1534e-07	1.16132e-07	1.17911e-07	1.11644e-07	1.05647e-07	1.10534e-07	1.15979e-07	1.26142e-07	1.39445e-07	1.46854e-07	1.51238e-07	1.57472e-07	1.49353e-07	1.50398e-07	1.49567e-07	1.52307e-07	1.49013e-07	1.47714e-07	1.44396e-07	1.41927e-07
4.18018e-08	4.2186e-08	4.9716e-08	5.92296e-08	5.62441e-08	5.9258e-08	7.42943e-08	8.24247e-08	9.28269e-08	1.04067e-07	1.14426e-07	1.29064e-07	1.31636e-07	1.37484e-07	1.40588e-07	1.45391e-07	1.50748e-07	1.54937e-07	1.58964e-07	1.65409e-07	1.5434e-07	1.50709e-07	1.45338e-07	1.42531e-07	1.30958e-07	1.41307e-07	1.49487e-07	1.53922e-07	1.62642e-07	1.36786e-07	1.32711e-07	1.36936e-07	1.34693e-07	1.28992e-07	1.29872e-07	1.40202e-07	1.52668e-07	1.56802e-07	1.5619e-07	1.61156e-07	1.6783e-07	1.70045e-07	1.69522e-07	1.59665e-07	1.55532e-07	1.54972e-07	1.51531e-07	1.46501e-07	1.47483e-07	1.4071e-07
3.5369e-08	4.0607e-08	3.82213e-08	4.19784e-08	5.08748e-08	5.30087e-08	6.58749e-08	8.43114e-08	9.39787e-08	9.45902e-08	1.11958e-07	1.29304e-07	1.34441e-07	1.39701e-07	1.43506e-07	1.5188e-07	1.55358e-07	1.63549e-07	1.71721e-07	1.73708e-07	1.74242e-07	1.7232e-07	1.73965e-07	1.7215e-07	1.63434e-07	1.6646e-07	1.73197e-07	1.74898e-07	1.75292e-07	1.73088e-07	1.5911e-07	1.64188e-07	1.63945e-07	1.50063e-07	1.55956e-07	1.65132e-07	1.80173e-07	1.82151e-07	1.74364e-07	1.72299e-07	1.80258e-07	1.76446e-07	1.74773e-07	1.69501e-07	1.56761e-07	1.5505e-07	1.53185e-07	1.48009e-07	1.41389e-07	1.34471e-07
1.80408e-08	2.91358e-08	3.17472e-08	3.60568e-08	4.10608e-08	5.09181e-08	6.31912e-08	8.06049e-08	8.6382e-08	9.29983e-08	1.14077e-07	1.2481e-07	1.33659e-07	1.40623e-07	1.52157e-07	1.59369e-07	1.7244e-07	1.75312e-07	1.79312e-07	1.83293e-07	1.90985e-07	1.94643e-07	1.87959e-07	1.80541e-07	1.7755e-07	1.76981e-07	1.84855e-07	1.85686e-07	1.84064e-07	1.79557e-07	1.77617e-07	1.7523e-07	1.72398e-07	1.76005e-07	1.7931e-07	1.82457e-07	1.90036e-07	1.88853e-07	1.86367e-07	1.82289e-07	1.77339e-07	1.81266e-07	1.81166e-07	1.69582e-07	1.55978e-07	1.52114e-07	1.50102e-07	1.44064e-07	1.35578e-07	1.20484e-07
1.77796e-08	2.25422e-08	3.50258e-08	3.90268e-08	5.24701e-08	5.74314e-08	6.07939e-08	7.01579e-08	7.92143e-08	8.66727e-08	1.04292e-07	1.17876e-07	1.31153e-07	1.44985e-07	1.59944e-07	1.69292e-07	1.7733e-07	1.82195e-07	1.87902e-07	1.92014e-07	1.97972e-07	2.04773e-07	2.00085e-07	1.93229e-07	1.84205e-07	1.88931e-07	1.94644e-07	1.90304e-07	1.89389e-07	1.85448e-07	1.8608e-07	1.8555e-07	1.85723e-07	1.84446e-07	1.88032e-07	1.92463e-07	1.92866e-07	1.9383e-07	1.94062e-07	1.91128e-07	1.83735e-07	1.80489e-07	1.77087e-07	1.70949e-07	1.52466e-07	1.45301e-07	1.39559e-07	1.33806e-07	1.24314e-07	1.08933e-07
1.92417e-08	2.226e-08	2.94151e-08	3.956e-08	5.24082e-08	6.15069e-08	6.09773e-08	6.4729e-08	7.53435e-08	8.9523e-08	9.90939e-08	1.16962e-07	1.35815e-07	1.56944e-07	1.67011e-07	1.7577e-07	1.80639e-07	1.85346e-07	1.94194e-07	2.02164e-07	2.03808e-07	2.07155e-07	2.05036e-07	2.0161e-07	1.93006e-07	1.91555e-07	1.93817e-07	1.9592e-07	1.96431e-07	1.92911e-07	1.9081e-07	1.89986e-07	1.91442e-07	1.95034e-07	1.93737e-07	1.96299e-07	1.96696e-07	1.98371e-07	2.0118e-07	1.91645e-07	1.87116e-07	1.81858e-07	1.77449e-07	1.67866e-07	1.49668e-07	1.37051e-07	1.32024e-07	1.22254e-07	1.05591e-07	9.36499e-08
2.2857e-08	2.65684e-08	3.05454e-08	3.98072e-08	4.20219e-08	5.84125e-08	5.77186e-08	6.50351e-08	7.76376e-08	9.55263e-08	1.09524e-07	1.21209e-07	1.37463e-07	1.55133e-07	1.73932e-07	1.778e-07	1.86812e-07	1.9595e-07	2.02347e-07	2.13028e-07	2.10643e-07	2.09102e-07	2.05108e-07	2.00666e-07	1.91334e-07	1.93888e-07	1.93416e-07	1.99238e-07	1.99165e-07	1.99365e-07	1.94532e-07	1.96711e-07	1.97156e-07	1.93715e-07	1.97574e-07	1.997e-07	2.01669e-07	1.99897e-07	1.98973e-07	1.97894e-07	1.90923e-07	1.8179e-07	1.70781e-07	1.59618e-07	1.40557e-07	1.29802e-07	1.18893e-07	1.06541e-07	9.67594e-08	8.92626e-08
2.27461e-08	2.68632e-08	3.139e-08	3.87645e-08	4.31077e-08	5.04424e-08	6.33501e-08	7.55215e-08	8.32285e-08	1.03249e-07	1.15794e-07	1.26313e-07	1.4298e-07	1.58913e-07	1.7411e-07	1.79826e-07	1.94559e-07	2.03396e-07	2.10639e-07	2.14567e-07	2.14607e-07	2.09038e-07	2.00012e-07	1.99718e-07	1.9353e-07	1.92202e-07	1.98172e-07	1.98679e-07	1.97163e-07	1.96494e-07	1.96528e-07	1.96119e-07	1.967e-07	1.94112e-07	1.97535e-07	2.08832e-07	2.08644e-07	2.01562e-07	2.0092e-07	1.97542e-07	1.89133e-07	1.79997e-07	1.64539e-07	1.47207e-07	1.36748e-07	1.20542e-07	1.08628e-07	9.36924e-08	8.77816e-08	7.64124e-08
2.14898e-08	3.11745e-08	3.89752e-08	4.47488e-08	5.20804e-08	6.08269e-08	6.95545e-08	7.94106e-08	9.16861e-08	1.01506e-07	1.14892e-07	1.32133e-07	1.52654e-07	1.59822e-07	1.74286e-07	1.89163e-07	1.96854e-07	2.00944e-07	2.14912e-07	2.13807e-07	2.13404e-07	2.07823e-07	1.98498e-07	1.94177e-07	1.93713e-07	1.94382e-07	1.99195e-07	2.01126e-07	1.91859e-07	1.95626e-07	1.97947e-07	2.00828e-07	1.93658e-07	1.93502e-07	2.06382e-07	2.04767e-07	2.07442e-07	1.99494e-07	2.02433e-07	1.94892e-07	1.80744e-07	1.74041e-07	1.58008e-07	1.41533e-07	1.23901e-07	1.09701e-07	9.67816e-08	8.80113e-08	8.0092e-08	7.23071e-08
2.65447e-08	3.74946e-08	4.44103e-08	4.82958e-08	6.01928e-08	6.74827e-08	7.71922e-08	9.10422e-08	9.88518e-08	1.1367e-07	1.28758e-07	1.40818e-07	1.51426e-07	1.63022e-07	1.76752e-07	1.90753e-07	1.99002e-07	2.0322e-07	2.09287e-07	2.08455e-07	2.09186e-07	2.04165e-07	1.93395e-07	1.89206e-07	1.88587e-07	1.87812e-07	1.92901e-07	1.87079e-07	1.91569e-07	1.94754e-07	1.99648e-07	2.00657e-07	1.95057e-07	1.9217e-07	2.0361e-07	2.04427e-07	2.01218e-07	1.99287e-07	1.96342e-07	1.87363e-07	1.78804e-07	1.6837e-07	1.51042e-07	1.3643e-07	1.24101e-07	1.1119e-07	9.25331e-08	8.80636e-08	7.69889e-08	6.90602e-08
4.00616e-08	5.37102e-08	5.45782e-08	5.80091e-08	6.52938e-08	7.74363e-08	8.84141e-08	9.79406e-08	1.07737e-07	1.24113e-07	1.33158e-07	1.46489e-07	1.58657e-07	1.68371e-07	1.73337e-07	1.87178e-07	1.89532e-07	1.93305e-07	2.01651e-07	2.01092e-07	2.00376e-07	1.95199e-07	1.88001e-07	1.82223e-07	1.80016e-07	1.81811e-07	1.86317e-07	1.88372e-07	1.85252e-07	1.92731e-07	1.96613e-07	1.92882e-07	1.88566e-07	1.92985e-07	1.97393e-07	2.02076e-07	2.01729e-07	1.9033e-07	1.85946e-07	1.80691e-07	1.69977e-07	1.62121e-07	1.4307e-07	1.36199e-07	1.23438e-07	1.10095e-07	9.51653e-08	8.2091e-08	7.38837e-08	6.69585e-08
5.04249e-08	5.90285e-08	6.46031e-08	6.55716e-08	7.89984e-08	8.78196e-08	1.01499e-07	1.1631e-07	1.26515e-07	1.32689e-07	1.34545e-07	1.49148e-07	1.65742e-07	1.71423e-07	1.69202e-07	1.80589e-07	1.90384e-07	1.98443e-07	2.01469e-07	1.94013e-07	1.93713e-07	1.86803e-07	1.81169e-07	1.73085e-07	1.75026e-07	1.75949e-07	1.72702e-07	1.7991e-07	1.80939e-07	1.84395e-07	1.82963e-07	1.81232e-07	1.83792e-07	1.85336e-07	1.91315e-07	1.98574e-07	1.83452e-07	1.81655e-07	1.82716e-07	1.7459e-07	1.66024e-07	1.5544e-07	1.45277e-07	1.33241e-07	1.19475e-07	1.07707e-07	9.50707e-08	8.37165e-08	7.39314e-08	6.39948e-08
6.42309e-08	6.86494e-08	7.57757e-08	8.36022e-08	9.1699e-08	1.02361e-07	1.15874e-07	1.27078e-07	1.37979e-07	1.40403e-07	1.41092e-07	1.45638e-07	1.64508e-07	1.6802e-07	1.71661e-07	1.73567e-07	1.82342e-07	1.86657e-07	1.84363e-07	1.90085e-07	1.84179e-07	1.79693e-07	1.7204e-07	1.60503e-07	1.65156e-07	1.61911e-07	1.60087e-07	1.62697e-07	1.66155e-07	1.67021e-07	1.69452e-07	1.69148e-07	1.65821e-07	1.7625e-07	1.75197e-07	1.82163e-07	1.80228e-07	1.80291e-07	1.77476e-07	1.65761e-07	1.59342e-07	1.45027e-07	1.40455e-07	1.2942e-07	1.13788e-07	1.06321e-07	9.55478e-08	8.60571e-08	7.95699e-08	6.83429e-08
7.34491e-08	7.81275e-08	9.48352e-08	1.05074e-07	1.11569e-07	1.16041e-07	1.23365e-07	1.32826e-07	1.42271e-07	1.38939e-07	1.41758e-07	1.40979e-07	1.55958e-07	1.64185e-07	1.67091e-07	1.72995e-07	1.67701e-07	1.66265e-07	1.70839e-07	1.65648e-07	1.60302e-07	1.51502e-07	1.51293e-07	1.4677e-07	1.4625e-07	1.38835e-07	1.41447e-07	1.49209e-07	1.51941e-07	1.55953e-07	1.55795e-07	1.4774e-07	1.55305e-07	1.58127e-07	1.62086e-07	1.679e-07	1.63092e-07	1.68313e-07	1.60905e-07	1.55352e-07	1.4807e-07	1.42786e-07	1.34626e-07	1.26744e-07	1.19141e-07	1.08088e-07	9.65968e-08	8.81094e-08	8.29127e-08	7.44105e-08
9.50001e-08	1.0467e-07	1.12604e-07	1.2081e-07	1.28858e-07	1.34452e-07	1.36018e-07	1.37138e-07	1.38818e-07	1.41058e-07	1.42853e-07	1.42484e-07	1.42818e-07	1.47584e-07	1.49756e-07	1.54353e-07	1.52914e-07	1.43575e-07	1.467e-07	1.40922e-07	1.3169e-07	1.19148e-07	1.09893e-07	1.12958e-07	1.09415e-07	1.12601e-07	1.16493e-07	1.18367e-07	1.23097e-07	1.31833e-07	1.36829e-07	1.26186e-07	1.30445e-07	1.40574e-07	1.4883e-07	1.54064e-07	1.53984e-07	1.56188e-07	1.54369e-07	1.45945e-07	1.48267e-07	1.38105e-07	1.35248e-07	1.2507e-07	1.22484e-07	1.08992e-07	1.07108e-07	9.79037e-08	8.7258e-08	7.87563e-08
1.06657e-07	1.21319e-07	1.26215e-07	1.3167e-07	1.36538e-07	1.47844e-07	1.4451e-07	1.39585e-07	1.38375e-07	1.40594e-07	1.41221e-07	1.41262e-07	1.41721e-07	1.35427e-07	1.34856e-07	1.37428e-07	1.2866e-07	1.21457e-07	1.14672e-07	1.09596e-07	1.00781e-07	1.00415e-07	9.2294e-08	8.68867e-08	9.16499e-08	8.43571e-08	9.92804e-08	1.0559e-07	1.07013e-07	1.00396e-07	9.59209e-08	9.55944e-08	1.1304e-07	1.256e-07	1.28544e-07	1.40656e-07	1.38993e-07	1.43345e-07	1.4611e-07	1.46143e-07	1.41722e-07	1.40592e-07	1.32571e-07	1.29847e-07	1.24536e-07	1.22658e-07	1.12887e-07	1.06263e-07	9.99193e-08	9.35691e-08
1.31077e-07	1.37394e-07	1.39395e-07	1.41382e-07	1.4307e-07	1.43741e-07	1.43681e-07	1.40454e-07	1.39939e-07	1.44573e-07	1.42599e-07	1.4348e-07	1.36463e-07	1.27283e-07	1.1594e-07	1.0817e-07	1.07272e-07	1.05502e-07	1.03434e-07	9.00269e-08	9.10921e-08	8.88485e-08	7.69867e-08	7.11373e-08	7.56024e-08	8.24952e-08	8.29252e-08	8.56398e-08	8.43298e-08	8.61652e-08	8.39761e-08	8.20648e-08	9.16164e-08	1.02593e-07	1.15139e-07	1.21653e-07	1.34039e-07	1.40823e-07	1.38566e-07	1.43041e-07	1.40625e-07	1.36481e-07	1.2817e-07	1.28457e-07	1.27446e-07	1.25711e-07	1.15222e-07	1.07595e-07	1.02399e-07	9.73397e-08
1.4933e-07	1.49453e-07	1.51571e-07	1.47223e-07	1.47164e-07	1.47523e-07	1.46292e-07	1.41751e-07	1.36482e-07	1.40521e-07	1.43115e-07	1.38814e-07	1.29913e-07	1.18706e-07	1.00749e-07	9.16712e-08	8.87489e-08	8.62463e-08	8.1152e-08	7.5187e-08	6.62005e-08	6.17927e-08	6.26807e-08	5.82533e-08	6.12731e-08	6.75815e-08	7.05825e-08	7.15669e-08	6.47988e-08	6.44747e-08	6.07005e-08	6.96801e-08	8.06589e-08	9.2203e-08	9.85768e-08	1.08671e-07	1.21052e-07	1.23961e-07	1.32741e-07	1.34058e-07	1.30348e-07	1.28783e-07	1.32516e-07	1.35526e-07	1.29638e-07	1.27186e-07	1.21429e-07	1.23839e-07	1.15202e-07	1.13442e-07
1.61274e-07	1.58214e-07	1.59014e-07	1.51771e-07	1.48675e-07	1.46428e-07	1.46464e-07	1.4061e-07	1.33166e-07	1.31878e-07	1.36028e-07	1.31564e-07	1.11602e-07	1.0095e-07	8.39785e-08	8.37742e-08	7.66769e-08	7.43017e-08	6.47468e-08	5.76201e-08	5.01971e-08	4.97912e-08	5.18138e-08	5.05293e-08	5.02395e-08	5.62504e-08	5.17847e-08	5.34765e-08	5.60203e-08	4.98086e-08	5.59209e-08	6.81914e-08	7.142e-08	7.93731e-08	8.66015e-08	9.72641e-08	1.1638e-07	1.19428e-07	1.22613e-07	1.26507e-07	1.30825e-07	1.33703e-07	1.35283e-07	1.34563e-07	1.37422e-07	1.36976e-07	1.42978e-07	1.4037e-07	1.34171e-07	1.24669e-07
1.73648e-07	1.73715e-07	1.64305e-07	1.53595e-07	1.47462e-07	1.50495e-07	1.46205e-07	1.3875e-07	1.31571e-07	1.21944e-07	1.0614e-07	1.02086e-07	9.3289e-08	8.21882e-08	6.84967e-08	6.16789e-08	6.07309e-08	5.77662e-08	5.17811e-08	4.40662e-08	3.9784e-08	3.59233e-08	3.20541e-08	3.8501e-08	3.80565e-08	4.34832e-08	4.44564e-08	3.66745e-08	4.17905e-08	4.73291e-08	5.18564e-08	5.99611e-08	6.49039e-08	7.38546e-08	7.6202e-08	9.25954e-08	9.99481e-08	1.12313e-07	1.1492e-07	1.24691e-07	1.30297e-07	1.33029e-07	1.3848e-07	1.40053e-07	1.48933e-07	1.49634e-07	1.499e-07	1.54749e-07	1.50415e-07	1.46793e-07
1.83441e-07	1.79893e-07	1.67302e-07	1.54987e-07	1.4639e-07	1.37927e-07	1.40208e-07	1.35454e-07	1.28252e-07	1.16883e-07	9.57524e-08	8.29302e-08	7.59781e-08	6.50019e-08	6.17603e-08	5.07665e-08	5.05189e-08	4.05117e-08	2.99226e-08	2.44875e-08	2.47801e-08	2.67855e-08	2.56282e-08	2.99122e-08	2.70187e-08	3.10007e-08	2.60846e-08	2.54631e-08	3.45854e-08	4.18365e-08	5.00844e-08	5.37367e-08	6.1971e-08	7.01987e-08	6.75217e-08	7.80309e-08	9.18319e-08	1.08208e-07	1.17408e-07	1.22157e-07	1.27761e-07	1.39812e-07	1.42679e-07	1.49127e-07	1.54852e-07	1.56126e-07	1.61841e-07	1.61385e-07	1.61354e-07	1.57876e-07
1.91511e-07	1.79762e-07	1.63271e-07	1.55948e-07	1.45891e-07	1.36542e-07	1.30769e-07	1.24557e-07	1.17763e-07	1.00205e-07	8.43591e-08	7.4958e-08	5.62276e-08	5.77081e-08	5.27276e-08	3.7988e-08	3.1701e-08	2.99949e-08	1.81e-08	1.52314e-08	1.6514e-08	1.85061e-08	1.87702e-08	1.27177e-08	1.8847e-08	1.53617e-08	1.7462e-08	1.69745e-08	2.6805e-08	3.01762e-08	3.94202e-08	4.29221e-08	5.35876e-08	6.29565e-08	5.94137e-08	7.1352e-08	8.84468e-08	1.05823e-07	1.19035e-07	1.32241e-07	1.36408e-07	1.39853e-07	1.48312e-07	1.56623e-07	1.62634e-07	1.64912e-07	1.72921e-07	1.7519e-07	1.73583e-07	1.72402e-07
1.95423e-07	1.83501e-07	1.64401e-07	1.54756e-07	1.39654e-07	1.26122e-07	1.22905e-07	1.13515e-07	9.62296e-08	7.86498e-08	7.58321e-08	6.02444e-08	5.15322e-08	5.11296e-08	3.93912e-08	2.46342e-08	2.29192e-08	2.005e-08	1.51662e-08	1.55812e-08	1.28347e-08	1.48137e-08	1.26275e-08	1.445e-08	1.52623e-08	1.1623e-08	1.83021e-08	1.29298e-08	2.66233e-08	3.42882e-08	3.59246e-08	4.24308e-08	4.99352e-08	5.04076e-08	6.04822e-08	6.99779e-08	8.67816e-08	1.03867e-07	1.18366e-07	1.28702e-07	1.38459e-07	1.44054e-07	1.53371e-07	1.61394e-07	1.73858e-07	1.84453e-07	1.86153e-07	1.86272e-07	1.88967e-07	1.86927e-07
1.99476e-07	1.82363e-07	1.65816e-07	1.41805e-07	1.25673e-07	1.16704e-07	1.06006e-07	9.40108e-08	8.31556e-08	7.31537e-08	6.31449e-08	5.11216e-08	4.6118e-08	3.36511e-08	2.60531e-08	2.50448e-08	1.45659e-08	1.97109e-08	1.7393e-08	1.79369e-08	1.35992e-08	8.39513e-09	1.16456e-08	1.27392e-08	6.65728e-09	1.27585e-08	1.44088e-08	1.63404e-08	2.64402e-08	3.30933e-08	3.4292e-08	4.02177e-08	4.37006e-08	5.7073e-08	6.01158e-08	7.04672e-08	8.18177e-08	1.04635e-07	1.15116e-07	1.33766e-07	1.43665e-07	1.50261e-07	1.61155e-07	1.80362e-07	1.8838e-07	1.88794e-07	1.98094e-07	1.96923e-07	1.99334e-07	1.96721e-07
1.94351e-07	1.79216e-07	1.61207e-07	1.37312e-07	1.25026e-07	1.10152e-07	9.35505e-08	8.22485e-08	7.61025e-08	6.85163e-08	5.51881e-08	4.68727e-08	3.99852e-08	3.48126e-08	2.47587e-08	2.41632e-08	1.36676e-08	1.24872e-08	1.3739e-08	9.53629e-09	8.33951e-09	1.17261e-08	1.29566e-08	9.01954e-09	3.64344e-09	1.05945e-08	1.28086e-08	1.83159e-08	2.06637e-08	2.85993e-08	3.07943e-08	3.92943e-08	5.09446e-08	6.08697e-08	6.5915e-08	7.59749e-08	8.76081e-08	1.00958e-07	1.19179e-07	1.37683e-07	1.42131e-07	1.53027e-07	1.80841e-07	1.88002e-07	1.92864e-07	1.97007e-07	1.98278e-07	2.05568e-07	2.07836e-07	2.05799e-07
1.84779e-07	1.74921e-07	1.52009e-07	1.42139e-07	1.25668e-07	1.01734e-07	9.02708e-08	8.02357e-08	7.59309e-08	6.20131e-08	4.809e-08	4.57768e-08	3.41376e-08	2.86593e-08	1.77268e-08	1.68272e-08	1.3915e-08	1.20017e-08	1.13742e-08	8.44755e-09	5.80303e-09	7.74261e-09	2.65115e-09	5.58547e-09	2.34926e-09	6.27857e-09	8.33942e-09	1.52716e-08	1.70372e-08	2.12365e-08	3.40357e-08	4.25289e-08	5.40296e-08	5.9217e-08	7.34346e-08	7.68937e-08	8.8953e-08	1.0488e-07	1.23959e-07	1.4031e-07	1.45185e-07	1.70277e-07	1.83463e-07	1.89332e-07	1.96489e-07	2.0307e-07	2.08643e-07	2.07761e-07	2.09027e-07	2.03837e-07
1.79794e-07	1.61877e-07	1.52129e-07	1.41802e-07	1.2172e-07	9.96247e-08	8.77064e-08	7.82211e-08	6.37122e-08	5.33573e-08	4.65828e-08	3.83699e-08	3.24469e-08	2.32214e-08	1.65728e-08	1.47954e-08	1.43044e-08	1.30922e-08	1.08722e-08	6.21039e-09	5.70312e-09	6.91269e-09	7.25801e-09	2.007e-09	5.49948e-09	5.9769e-09	7.02425e-09	1.26567e-08	1.88592e-08	3.05074e-08	3.49822e-08	4.79141e-08	5.61105e-08	6.63112e-08	7.47879e-08	7.96766e-08	1.00192e-07	1.13105e-07	1.30173e-07	1.39065e-07	1.57705e-07	1.74908e-07	1.84938e-07	1.8966e-07	1.99255e-07	2.07556e-07	2.12987e-07	2.14544e-07	2.10649e-07	2.07899e-07
1.68497e-07	1.58725e-07	1.48519e-07	1.31712e-07	1.16479e-07	1.00525e-07	8.84383e-08	7.26198e-08	6.29636e-08	4.92886e-08	4.37835e-08	3.26822e-08	2.71698e-08	2.30878e-08	2.04362e-08	1.70642e-08	1.42623e-08	1.70495e-08	1.48144e-08	9.85142e-09	7.32294e-09	9.37996e-09	8.85263e-09	1.13335e-08	1.10867e-08	1.18407e-08	1.40256e-08	1.87886e-08	2.94281e-08	3.66231e-08	4.71134e-08	4.61292e-08	5.56101e-08	6.68092e-08	7.26999e-08	9.04899e-08	1.08851e-07	1.22477e-07	1.35241e-07	1.46138e-07	1.62768e-07	1.78679e-07	1.86988e-07	1.92713e-07	1.9987e-07	2.09462e-07	2.11023e-07	2.07705e-07	2.08401e-07	2.06083e-07
1.66089e-07	1.54137e-07	1.41035e-07	1.27069e-07	1.12526e-07	9.84112e-08	8.48664e-08	7.44734e-08	6.29303e-08	5.05239e-08	4.49976e-08	3.78911e-08	3.45102e-08	2.62509e-08	2.3438e-08	1.76109e-08	1.26416e-08	1.56999e-08	1.73215e-08	1.10537e-08	1.20966e-08	1.15596e-08	2.14881e-08	1.63574e-08	1.55262e-08	1.29718e-08	1.97359e-08	2.82184e-08	3.254e-08	4.66105e-08	5.09276e-08	5.06538e-08	5.511e-08	6.75942e-08	7.41971e-08	9.15526e-08	1.11631e-07	1.29699e-07	1.44037e-07	1.55792e-07	1.72421e-07	1.77433e-07	1.81008e-07	1.92613e-07	1.98622e-07	2.06208e-07	2.09633e-07	2.07608e-07	2.07014e-07	2.02548e-07
1.62388e-07	1.45102e-07	1.35843e-07	1.26296e-07	1.12444e-07	9.25675e-08	8.07191e-08	7.24535e-08	6.28952e-08	4.6882e-08	4.40592e-08	3.72193e-08	3.36755e-08	2.79787e-08	2.34271e-08	1.97339e-08	1.97671e-08	1.95116e-08	1.29447e-08	1.3259e-08	1.45752e-08	1.68934e-08	1.97833e-08	1.83695e-08	1.93917e-08	2.04122e-08	3.00348e-08	3.59273e-08	3.86634e-08	4.48393e-08	5.31646e-08	5.96241e-08	6.0346e-08	7.03873e-08	8.5159e-08	1.03658e-07	1.14841e-07	1.36778e-07	1.48963e-07	1.65161e-07	1.73615e-07	1.77621e-07	1.8134e-07	1.86491e-07	1.96803e-07	2.08261e-07	2.06668e-07	2.05074e-07	2.02188e-07	2.00305e-07
1.50941e-07	1.4352e-07	1.34664e-07	1.24946e-07	1.10352e-07	9.70463e-08	8.20189e-08	6.87109e-08	6.35754e-08	5.09819e-08	4.21155e-08	4.31423e-08	4.51716e-08	3.48675e-08	3.04415e-08	3.08898e-08	2.86124e-08	2.31791e-08	2.49144e-08	2.44976e-08	2.58005e-08	2.26569e-08	2.82594e-08	2.72645e-08	2.59816e-08	2.92864e-08	3.47411e-08	3.91909e-08	4.79416e-08	6.11365e-08	6.88813e-08	7.57647e-08	8.1213e-08	9.97095e-08	1.02718e-07	1.16194e-07	1.31102e-07	1.38697e-07	1.52456e-07	1.66358e-07	1.72802e-07	1.748e-07	1.78661e-07	1.85963e-07	1.87815e-07	1.95975e-07	1.99259e-07	1.9566e-07	1.94353e-07	1.97635e-07
1.50963e-07	1.41793e-07	1.3506e-07	1.20297e-07	1.12416e-07	1.05108e-07	9.22073e-08	7.77288e-08	6.81255e-08	5.95254e-08	6.01024e-08	4.56222e-08	4.44776e-08	3.93174e-08	3.71681e-08	3.9607e-08	3.45889e-08	2.85665e-08	3.14344e-08	3.35848e-08	3.30102e-08	4.1039e-08	4.20409e-08	4.06046e-08	4.11754e-08	4.47571e-08	5.17799e-08	6.23872e-08	6.56807e-08	7.41362e-08	7.90062e-08	8.44493e-08	9.73487e-08	1.10534e-07	1.13969e-07	1.21704e-07	1.35892e-07	1.39469e-07	1.47346e-07	1.58378e-07	1.67259e-07	1.72554e-07	1.74837e-07	1.75113e-07	1.77682e-07	1.83119e-07	1.80238e-07	1.83379e-07	1.77773e-07	1.79049e-07
1.47111e-07	1.39059e-07	1.30721e-07	1.24965e-07	1.22508e-07	1.12594e-07	1.03684e-07	8.98995e-08	8.17078e-08	7.17957e-08	6.61858e-08	6.48783e-08	5.06654e-08	4.86416e-08	5.14936e-08	4.54554e-08	4.19986e-08	3.89722e-08	4.32595e-08	5.48603e-08	5.35556e-08	4.6802e-08	4.92261e-08	5.06466e-08	5.09202e-08	5.52091e-08	6.76719e-08	7.41121e-08	8.35639e-08	8.54157e-08	9.3147e-08	1.02169e-07	1.14489e-07	1.18779e-07	1.22926e-07	1.31948e-07	1.3208e-07	1.42393e-07	1.42095e-07	1.48106e-07	1.54261e-07	1.70597e-07	1.69295e-07	1.73585e-07	1.68698e-07	1.69691e-07	1.69249e-07	1.60633e-07	1.60765e-07	1.64195e-07
1.3293e-07	1.35892e-07	1.30825e-07	1.2748e-07	1.24567e-07	1.15345e-07	1.09423e-07	1.01781e-07	9.42845e-08	9.29548e-08	9.20566e-08	8.02613e-08	5.90029e-08	5.49534e-08	6.66787e-08	5.48878e-08	5.05547e-08	5.68341e-08	6.6556e-08	6.62411e-08	6.43498e-08	6.77651e-08	6.40115e-08	6.64248e-08	7.48618e-08	7.6273e-08	7.66814e-08	8.52642e-08	9.51384e-08	1.05443e-07	1.08006e-07	1.13867e-07	1.20446e-07	1.2258e-07	1.2744e-07	1.30579e-07	1.35583e-07	1.39727e-07	1.45306e-07	1.40417e-07	1.50299e-07	1.67064e-07	1.62177e-07	1.61018e-07	1.57279e-07	1.48665e-07	1.38903e-07	1.42335e-07	1.46914e-07	1.45184e-07
1.35524e-07	1.30858e-07	1.37092e-07	1.30566e-07	1.32359e-07	1.29136e-07	1.29356e-07	1.24273e-07	1.12308e-07	1.04791e-07	9.94275e-08	8.63221e-08	7.90979e-08	7.57473e-08	7.71307e-08	7.20631e-08	6.7284e-08	7.38352e-08	7.76635e-08	7.99162e-08	8.00195e-08	8.21321e-08	8.32425e-08	9.06639e-08	9.42151e-08	9.73377e-08	1.00462e-07	1.12048e-07	1.17612e-07	1.26189e-07	1.30036e-07	1.28004e-07	1.25544e-07	1.32692e-07	1.30664e-07	1.3423e-07	1.27616e-07	1.39644e-07	1.42066e-07	1.41334e-07	1.31569e-07	1.45609e-07	1.43733e-07	1.3985e-07	1.30662e-07	1.25491e-07	1.2075e-07	1.09987e-07	1.05678e-07	1.06388e-07
1.32522e-07	1.37579e-07	1.32457e-07	1.39815e-07	1.39575e-07	1.39196e-07	1.39392e-07	1.37154e-07	1.2947e-07	1.19208e-07	1.16118e-07	1.13031e-07	9.97652e-08	9.19515e-08	8.85857e-08	8.43622e-08	8.57336e-08	8.89718e-08	9.07784e-08	9.68894e-08	9.88442e-08	1.04386e-07	1.05055e-07	1.01998e-07	1.15577e-07	1.15965e-07	1.24673e-07	1.27647e-07	1.36646e-07	1.37042e-07	1.37297e-07	1.37124e-07	1.32651e-07	1.33055e-07	1.33891e-07	1.3057e-07	1.31123e-07	1.34545e-07	1.28504e-07	1.2648e-07	1.25605e-07	1.17848e-07	1.2099e-07	1.06496e-07	1.05483e-07	9.65835e-08	9.42819e-08	9.70004e-08	8.58104e-08	8.98216e-08
1.31093e-07	1.33111e-07	1.37141e-07	1.42178e-07	1.47793e-07	1.51834e-07	1.52725e-07	1.46736e-07	1.44479e-07	1.40505e-07	1.32233e-07	1.28553e-07	1.1742e-07	1.10879e-07	1.0635e-07	1.07989e-07	1.18092e-07	1.16727e-07	1.17803e-07	1.22897e-07	1.22545e-07	1.21622e-07	1.27155e-07	1.35702e-07	1.40094e-07	1.39326e-07	1.45588e-07	1.42101e-07	1.49658e-07	1.46463e-07	1.47285e-07	1.45529e-07	1.37179e-07	1.33133e-07	1.30093e-07	1.2978e-07	1.28179e-07	1.2701e-07	1.22544e-07	1.20949e-07	1.16488e-07	1.0873e-07	9.62423e-08	8.9492e-08	8.51812e-08	9.00495e-08	9.42024e-08	8.6885e-08	7.72748e-08	7.35453e-08
1.33532e-07	1.34662e-07	1.43541e-07	1.49843e-07	1.58445e-07	1.5816e-07	1.58454e-07	1.64489e-07	1.66799e-07	1.74707e-07	1.61253e-07	1.52678e-07	1.43104e-07	1.32531e-07	1.24256e-07	1.24016e-07	1.3439e-07	1.39033e-07	1.46405e-07	1.45463e-07	1.42661e-07	1.55206e-07	1.54418e-07	1.55785e-07	1.62175e-07	1.5853e-07	1.5833e-07	1.61575e-07	1.59517e-07	1.58753e-07	1.53116e-07	1.43038e-07	1.42856e-07	1.38376e-07	1.306e-07	1.34012e-07	1.24951e-07	1.17326e-07	1.1544e-07	1.03663e-07	9.48983e-08	8.02572e-08	7.95278e-08	7.40686e-08	7.17662e-08	7.4198e-08	6.97487e-08	6.44409e-08	6.2003e-08	6.65933e-08
1.35537e-07	1.43667e-07	1.4707e-07	1.54064e-07	1.62641e-07	1.7022e-07	1.78521e-07	1.82096e-07	1.85102e-07	1.89118e-07	1.83818e-07	1.70349e-07	1.57029e-07	1.51027e-07	1.56932e-07	1.52374e-07	1.59005e-07	1.61196e-07	1.64109e-07	1.63728e-07	1.79268e-07	1.81764e-07	1.75516e-07	1.7802e-07	1.76226e-07	1.71139e-07	1.68779e-07	1.68145e-07	1.678e-07	1.65022e-07	1.58089e-07	1.46858e-07	1.40936e-07	1.36738e-07	1.32113e-07	1.20321e-07	1.0968e-07	1.10657e-07	1.04324e-07	8.48016e-08	7.71838e-08	6.99989e-08	6.51111e-08	6.88298e-08	6.39471e-08	6.53765e-08	5.87779e-08	4.78798e-08	4.58745e-08	4.86035e-08
1.39259e-07	1.49225e-07	1.57478e-07	1.62153e-07	1.70562e-07	1.80556e-07	1.90699e-07	1.99557e-07	1.98671e-07	1.98652e-07	1.96487e-07	1.86011e-07	1.77406e-07	1.67802e-07	1.68528e-07	1.72558e-07	1.79032e-07	1.82642e-07	1.79232e-07	1.8314e-07	1.89204e-07	1.93839e-07	1.91453e-07	1.92656e-07	1.95012e-07	1.88481e-07	1.74929e-07	1.71275e-07	1.72214e-07	1.67852e-07	1.59623e-07	1.4896e-07	1.43607e-07	1.3711e-07	1.2187e-07	1.09645e-07	1.00722e-07	9.20896e-08	7.87283e-08	7.35441e-08	6.26274e-08	5.80234e-08	5.9015e-08	4.81076e-08	5.11128e-08	4.6951e-08	3.79165e-08	3.80621e-08	3.40518e-08	3.26252e-08
1.42688e-07	1.5478e-07	1.62004e-07	1.78986e-07	1.90239e-07	1.96194e-07	2.01583e-07	2.04398e-07	2.06072e-07	2.04169e-07	1.98974e-07	1.95793e-07	1.89751e-07	1.83142e-07	1.77399e-07	1.83278e-07	1.90454e-07	1.93191e-07	1.93495e-07	1.93376e-07	1.98568e-07	2.03622e-07	2.02946e-07	2.02132e-07	2.04908e-07	1.99946e-07	1.87246e-07	1.80287e-07	1.75053e-07	1.70255e-07	1.58291e-07	1.49487e-07	1.3739e-07	1.26444e-07	1.20091e-07	1.04995e-07	9.17674e-08	7.94044e-08	7.1634e-08	6.05694e-08	5.23765e-08	4.67685e-08	5.20622e-08	4.35933e-08	3.59881e-08	3.89976e-08	3.8282e-08	2.92523e-08	2.95465e-08	2.18133e-08
1.55721e-07	1.69938e-07	1.81151e-07	1.89362e-07	2.01166e-07	2.04087e-07	2.0845e-07	2.12391e-07	2.1175e-07	2.13986e-07	2.04614e-07	1.9654e-07	1.92631e-07	1.84428e-07	1.85983e-07	1.9156e-07	1.94707e-07	1.96282e-07	1.98152e-07	1.98737e-07	2.04204e-07	2.04515e-07	2.06266e-07	2.05586e-07	2.05055e-07	2.00945e-07	1.93973e-07	1.82418e-07	1.75313e-07	1.69505e-07	1.57393e-07	1.45429e-07	1.30172e-07	1.20513e-07	1.02971e-07	9.48989e-08	8.36765e-08	7.27455e-08	6.35397e-08	5.36212e-08	4.9873e-08	4.01063e-08	3.67964e-08	2.73244e-08	2.80374e-08	2.31615e-08	1.8576e-08	1.75789e-08	2.40418e-08	1.98965e-08
1.6373e-07	1.78495e-07	1.90687e-07	2.00738e-07	2.07356e-07	2.11116e-07	2.17895e-07	2.15506e-07	2.20008e-07	2.17205e-07	2.08532e-07	2.05745e-07	1.93933e-07	1.9231e-07	1.89691e-07	1.94537e-07	1.97956e-07	1.99375e-07	1.9908e-07	2.04529e-07	2.07834e-07	2.11146e-07	2.08298e-07	2.04167e-07	2.08502e-07	2.07826e-07	1.95253e-07	1.84265e-07	1.75003e-07	1.61732e-07	1.51335e-07	1.38219e-07	1.24248e-07	1.08132e-07	9.64667e-08	8.88217e-08	7.87441e-08	6.35092e-08	6.3336e-08	4.62467e-08	4.19245e-08	3.50256e-08	3.05689e-08	2.78373e-08	2.42495e-08	1.88016e-08	1.6369e-08	1.76685e-08	1.51e-08	1.16747e-08
1.7073e-07	1.88051e-07	1.98785e-07	2.02216e-07	2.13257e-07	2.20292e-07	2.1859e-07	2.19622e-07	2.2052e-07	2.14113e-07	2.11731e-07	2.04195e-07	1.94518e-07	1.91588e-07	1.92252e-07	1.99664e-07	2.00058e-07	2.00317e-07	2.04025e-07	2.08315e-07	2.09171e-07	2.09174e-07	2.08037e-07	2.04327e-07	2.0808e-07	2.05388e-07	1.94959e-07	1.8339e-07	1.66091e-07	1.59267e-07	1.43846e-07	1.29578e-07	1.15173e-07	9.91966e-08	9.02526e-08	8.17445e-08	7.12345e-08	5.97262e-08	5.71139e-08	4.5186e-08	3.52708e-08	3.22436e-08	2.42024e-08	2.10414e-08	1.73114e-08	1.78878e-08	1.41666e-08	1.21703e-08	1.13253e-08	1.22049e-08
1.72849e-07	1.82975e-07	1.97127e-07	2.09282e-07	2.13131e-07	2.17707e-07	2.14407e-07	2.18287e-07	2.18735e-07	2.10876e-07	2.10197e-07	2.0121e-07	1.91373e-07	1.93304e-07	1.93236e-07	2.02068e-07	1.98863e-07	1.99826e-07	2.06533e-07	2.0866e-07	2.04917e-07	2.06774e-07	2.07491e-07	2.03485e-07	2.0637e-07	2.00945e-07	1.88788e-07	1.80653e-07	1.5876e-07	1.45191e-07	1.31915e-07	1.1836e-07	1.10834e-07	9.75784e-08	9.12124e-08	7.96903e-08	6.98951e-08	5.92455e-08	5.34773e-08	4.06882e-08	3.06292e-08	2.77455e-08	2.55841e-08	2.25674e-08	1.46801e-08	1.51147e-08	9.3879e-09	1.02619e-08	7.98563e-09	1.9193e-08
1.71378e-07	1.86785e-07	1.94748e-07	2.05303e-07	2.13288e-07	2.14402e-07	2.10938e-07	2.14368e-07	2.11643e-07	2.07351e-07	2.02926e-07	1.95357e-07	1.90092e-07	1.94301e-07	1.91495e-07	1.99882e-07	1.97812e-07	2.03064e-07	2.07322e-07	2.06426e-07	2.02385e-07	2.03085e-07	2.01786e-07	2.03219e-07	1.95341e-07	1.9249e-07	1.86205e-07	1.66018e-07	1.49425e-07	1.45744e-07	1.35045e-07	1.22202e-07	1.0951e-07	9.30962e-08	8.45763e-08	7.87876e-08	6.9564e-08	5.54713e-08	4.42528e-08	3.39007e-08	2.74264e-08	2.46862e-08	2.58235e-08	1.97963e-08	1.43481e-08	7.47111e-09	1.2788e-08	1.29474e-08	9.95685e-09	1.42842e-08
1.71909e-07	1.86145e-07	1.97096e-07	2.0261e-07	2.08279e-07	2.07795e-07	2.04598e-07	2.01412e-07	2.03974e-07	1.98661e-07	1.93789e-07	1.8606e-07	1.89957e-07	1.90424e-07	1.9004e-07	1.94686e-07	1.90308e-07	1.95118e-07	1.96209e-07	1.98314e-07	1.98565e-07	2.0327e-07	2.02535e-07	1.93779e-07	1.91772e-07	1.79592e-07	1.67278e-07	1.54685e-07	1.54146e-07	1.5003e-07	1.37032e-07	1.25475e-07	1.05322e-07	9.10561e-08	8.36805e-08	7.80329e-08	6.70865e-08	4.73998e-08	3.43161e-08	3.08465e-08	2.76701e-08	2.53604e-08	2.33434e-08	1.91814e-08	1.40213e-08	1.17348e-08	1.3182e-08	1.34872e-08	1.63787e-08	1.95619e-08
1.75014e-07	1.77326e-07	1.86963e-07	1.8672e-07	1.94376e-07	1.9803e-07	1.97251e-07	1.96054e-07	1.92289e-07	1.92264e-07	1.84794e-07	1.87661e-07	1.86524e-07	1.77942e-07	1.79122e-07	1.87626e-07	1.84383e-07	1.84305e-07	1.90404e-07	1.90204e-07	1.91305e-07	1.90121e-07	1.8823e-07	1.84771e-07	1.7659e-07	1.65981e-07	1.57675e-07	1.51959e-07	1.55429e-07	1.48297e-07	1.34577e-07	1.23303e-07	1.1046e-07	9.40394e-08	7.83441e-08	7.42715e-08	5.67271e-08	4.44956e-08	3.29883e-08	2.86578e-08	3.007e-08	2.80473e-08	2.27329e-08	1.90021e-08	2.01529e-08	2.26002e-08	1.9891e-08	1.80477e-08	2.10854e-08	2.32679e-08
1.74816e-07	1.72229e-07	1.73528e-07	1.76848e-07	1.76884e-07	1.78367e-07	1.87894e-07	1.83811e-07	1.763e-07	1.79269e-07	1.72644e-07	1.65887e-07	1.67747e-07	1.7306e-07	1.73366e-07	1.72537e-07	1.72006e-07	1.74211e-07	1.7485e-07	1.84246e-07	1.83186e-07	1.74967e-07	1.73354e-07	1.71895e-07	1.59548e-07	1.51656e-07	1.5166e-07	1.53252e-07	1.49403e-07	1.39111e-07	1.34277e-07	1.26584e-07	1.17753e-07	9.81747e-08	7.77446e-08	6.50661e-08	5.5837e-08	4.28873e-08	3.61112e-08	3.92369e-08	3.19018e-08	3.3321e-08	3.13054e-08	3.0587e-08	2.97317e-08	2.50109e-08	2.18736e-08	2.0463e-08	2.6228e-08	2.51155e-08
1.72317e-07	1.68847e-07	1.67687e-07	1.59514e-07	1.56376e-07	1.60134e-07	1.62473e-07	1.64251e-07	1.58874e-07	1.57095e-07	1.58197e-07	1.52286e-07	1.57286e-07	1.5771e-07	1.58433e-07	1.52572e-07	1.57909e-07	1.52359e-07	1.5944e-07	1.71695e-07	1.71915e-07	1.57664e-07	1.58768e-07	1.59021e-07	1.47384e-07	1.48949e-07	1.52246e-07	1.5039e-07	1.43525e-07	1.39394e-07	1.33839e-07	1.32021e-07	1.20749e-07	9.97338e-08	8.54673e-08	7.07792e-08	5.63862e-08	4.85976e-08	4.45453e-08	4.17914e-08	4.47809e-08	4.63438e-08	4.26082e-08	3.21399e-08	3.07125e-08	3.1586e-08	3.5334e-08	3.56466e-08	3.53917e-08	3.3852e-08
1.55901e-07	1.59867e-07	1.54384e-07	1.45044e-07	1.44324e-07	1.45052e-07	1.4049e-07	1.41678e-07	1.39008e-07	1.31191e-07	1.26112e-07	1.25635e-07	1.30047e-07	1.3476e-07	1.3461e-07	1.35046e-07	1.35639e-07	1.33807e-07	1.29549e-07	1.28888e-07	1.36556e-07	1.41655e-07	1.4275e-07	1.36113e-07	1.38952e-07	1.44526e-07	1.42511e-07	1.41223e-07	1.40662e-07	1.43697e-07	1.35556e-07	1.30437e-07	1.13568e-07	1.02302e-07	8.8033e-08	7.42034e-08	6.3107e-08	6.01929e-08	5.61399e-08	5.75442e-08	5.62319e-08	5.79386e-08	4.83246e-08	4.33065e-08	4.07334e-08	3.96013e-08	4.22042e-08	4.03683e-08	4.42747e-08	5.17722e-08
1.56543e-07	1.55039e-07	1.39785e-07	1.25837e-07	1.24955e-07	1.27099e-07	1.25817e-07	1.26271e-07	1.16559e-07	1.16326e-07	1.13383e-07	1.1533e-07	1.12129e-07	1.06647e-07	1.11074e-07	1.08344e-07	1.05627e-07	1.06079e-07	1.0812e-07	1.10175e-07	1.16687e-07	1.1432e-07	1.21e-07	1.25111e-07	1.35256e-07	1.41397e-07	1.39232e-07	1.3923e-07	1.38664e-07	1.37536e-07	1.27527e-07	1.20827e-07	1.10552e-07	1.03011e-07	9.64836e-08	8.63805e-08	7.95847e-08	7.62394e-08	7.50538e-08	7.38767e-08	6.52512e-08	6.05056e-08	5.72019e-08	5.23285e-08	5.85042e-08	5.79475e-08	5.49601e-08	5.25531e-08	6.11944e-08	6.61138e-08
1.43412e-07	1.34861e-07	1.23316e-07	1.09206e-07	1.11747e-07	1.12153e-07	1.17164e-07	1.14304e-07	1.02999e-07	9.67282e-08	9.60653e-08	9.55607e-08	9.10557e-08	9.51692e-08	9.80064e-08	9.59822e-08	1.00138e-07	9.94318e-08	9.93128e-08	1.03509e-07	9.5816e-08	1.03336e-07	1.1345e-07	1.22572e-07	1.3013e-07	1.36265e-07	1.38253e-07	1.38245e-07	1.33373e-07	1.32097e-07	1.20651e-07	1.16815e-07	1.20447e-07	1.1233e-07	1.06661e-07	9.88504e-08	9.11929e-08	8.66995e-08	8.99587e-08	8.70607e-08	8.02997e-08	6.99621e-08	6.56555e-08	6.99608e-08	7.22663e-08	6.827e-08	6.95867e-08	8.03748e-08	7.42489e-08	8.08922e-08
1.25112e-07	1.14104e-07	1.09279e-07	1.10495e-07	1.0169e-07	9.54824e-08	9.30204e-08	9.44466e-08	9.53154e-08	8.75963e-08	8.44818e-08	8.00923e-08	7.62917e-08	7.59478e-08	7.60489e-08	7.88893e-08	8.26044e-08	8.38961e-08	7.76016e-08	8.1072e-08	8.32653e-08	9.2355e-08	1.05903e-07	1.16883e-07	1.17121e-07	1.24254e-07	1.31686e-07	1.28375e-07	1.27657e-07	1.23079e-07	1.23244e-07	1.29157e-07	1.29917e-07	1.27677e-07	1.20859e-07	1.12043e-07	1.04815e-07	1.03619e-07	9.9421e-08	9.78135e-08	8.91886e-08	8.73121e-08	8.41537e-08	8.77433e-08	9.39221e-08	9.46598e-08	8.8522e-08	8.7554e-08	9.60575e-08	9.32395e-08
1.16412e-07	1.08253e-07	9.30853e-08	8.92644e-08	8.40273e-08	8.6838e-08	8.14924e-08	8.14695e-08	7.93125e-08	6.3406e-08	6.07084e-08	6.30458e-08	6.58293e-08	6.56172e-08	6.45601e-08	6.33748e-08	6.69367e-08	6.56377e-08	6.89419e-08	7.14001e-08	7.78874e-08	8.61093e-08	9.74995e-08	1.04888e-07	1.16878e-07	1.16836e-07	1.23546e-07	1.23098e-07	1.18504e-07	1.19228e-07	1.30575e-07	1.35768e-07	1.36382e-07	1.34857e-07	1.30762e-07	1.25099e-07	1.2504e-07	1.16817e-07	1.14052e-07	1.06996e-07	1.03533e-07	9.5635e-08	1.01512e-07	1.01661e-07	1.04256e-07	1.10589e-07	1.05744e-07	1.02771e-07	1.14145e-07	1.11617e-07
9.85266e-08	9.26438e-08	8.37685e-08	8.07912e-08	7.08057e-08	6.84385e-08	6.19306e-08	5.68744e-08	5.61375e-08	5.16894e-08	5.38546e-08	5.25949e-08	4.70498e-08	4.98379e-08	5.37891e-08	4.82918e-08	4.84026e-08	6.07173e-08	6.24357e-08	6.81839e-08	7.30863e-08	8.54596e-08	9.68431e-08	9.87763e-08	1.0144e-07	1.18026e-07	1.20573e-07	1.18114e-07	1.22837e-07	1.29723e-07	1.44222e-07	1.38656e-07	1.41706e-07	1.4233e-07	1.40958e-07	1.37015e-07	1.36381e-07	1.32602e-07	1.25249e-07	1.354e-07	1.35236e-07	1.2949e-07	1.32213e-07	1.37239e-07	1.37255e-07	1.31113e-07	1.32293e-07	1.34055e-07	1.46722e-07	1.40469e-07
8.83772e-08	7.91789e-08	7.77436e-08	6.94444e-08	6.08774e-08	5.44801e-08	4.72408e-08	4.40349e-08	4.58659e-08	4.54203e-08	4.61393e-08	4.2e-08	4.20362e-08	4.45269e-08	4.66039e-08	4.06668e-08	5.03761e-08	5.86671e-08	6.46792e-08	5.9665e-08	6.87187e-08	8.03682e-08	8.85908e-08	9.49633e-08	9.51838e-08	1.10618e-07	1.17032e-07	1.14425e-07	1.25024e-07	1.41371e-07	1.4253e-07	1.46427e-07	1.48758e-07	1.50527e-07	1.55749e-07	1.59978e-07	1.64219e-07	1.59723e-07	1.5237e-07	1.50619e-07	1.5232e-07	1.57042e-07	1.56612e-07	1.55473e-07	1.50042e-07	1.50068e-07	1.60571e-07	1.60614e-07	1.6339e-07	1.6603e-07
8.05141e-08	7.44541e-08	6.85575e-08	5.8092e-08	5.19479e-08	4.98382e-08	4.58834e-08	4.16605e-08	4.62034e-08	4.54588e-08	4.12907e-08	3.98649e-08	3.2864e-08	3.92164e-08	3.6695e-08	3.46206e-08	4.33174e-08	5.67625e-08	6.16197e-08	5.33001e-08	5.90488e-08	6.81108e-08	7.36028e-08	8.91473e-08	8.85023e-08	9.87696e-08	1.0733e-07	1.19202e-07	1.24061e-07	1.37538e-07	1.46725e-07	1.53486e-07	1.55959e-07	1.64609e-07	1.6983e-07	1.74345e-07	1.7457e-07	1.74519e-07	1.69747e-07	1.73733e-07	1.6683e-07	1.68685e-07	1.69546e-07	1.68839e-07	1.71296e-07	1.80072e-07	1.82977e-07	1.89332e-07	1.85658e-07	1.81705e-07
6.47561e-08	5.98275e-08	5.79309e-08	4.87413e-08	4.63114e-08	4.13203e-08	4.30883e-08	4.20077e-08	3.54969e-08	3.10125e-08	3.09919e-08	3.04159e-08	2.56994e-08	2.8744e-08	3.4674e-08	3.67495e-08	3.7121e-08	4.10942e-08	5.18234e-08	5.59725e-08	5.97072e-08	6.21669e-08	7.03778e-08	7.67397e-08	8.46937e-08	9.53868e-08	1.114e-07	1.20257e-07	1.28841e-07	1.41167e-07	1.5279e-07	1.59693e-07	1.66035e-07	1.73823e-07	1.77466e-07	1.78969e-07	1.82491e-07	1.83587e-07	1.8283e-07	1.83518e-07	1.81635e-07	1.77755e-07	1.77757e-07	1.75044e-07	1.77646e-07	1.93306e-07	1.97504e-07	1.93967e-07	1.9302e-07	1.93228e-07
5.81671e-08	5.03557e-08	4.50031e-08	4.71281e-08	4.02396e-08	3.95376e-08	3.06818e-08	3.48951e-08	3.36787e-08	2.68891e-08	2.77184e-08	2.2257e-08	2.67084e-08	2.96006e-08	3.29409e-08	3.90233e-08	4.25419e-08	3.80474e-08	4.40376e-08	4.61726e-08	5.17655e-08	6.49744e-08	7.16027e-08	8.03974e-08	9.16451e-08	9.57378e-08	1.09596e-07	1.25333e-07	1.33914e-07	1.44804e-07	1.57571e-07	1.76374e-07	1.78125e-07	1.85482e-07	1.8941e-07	1.88905e-07	1.9257e-07	1.96104e-07	1.90185e-07	1.91733e-07	1.90281e-07	1.85255e-07	1.82247e-07	1.84984e-07	1.92464e-07	2.04111e-07	2.03292e-07	2.00762e-07	2.00104e-07	2.02322e-07
6.13206e-08	5.13442e-08	4.61215e-08	3.99164e-08	3.63135e-08	3.60295e-08	3.40453e-08	2.66322e-08	2.51184e-08	2.6062e-08	2.86024e-08	2.35618e-08	2.87213e-08	3.46164e-08	3.30731e-08	4.35932e-08	3.93612e-08	3.64371e-08	3.99832e-08	4.42632e-08	5.31485e-08	6.43446e-08	7.57001e-08	8.77885e-08	9.15753e-08	1.04842e-07	1.19414e-07	1.29842e-07	1.39711e-07	1.60779e-07	1.68955e-07	1.83024e-07	1.92087e-07	1.97292e-07	1.96774e-07	1.9297e-07	2.02371e-07	2.01029e-07	1.91095e-07	1.93217e-07	1.92913e-07	1.89179e-07	1.92481e-07	1.91635e-07	2.04565e-07	2.10049e-07	2.06507e-07	2.09141e-07	2.06909e-07	2.11138e-07
5.72955e-08	5.43324e-08	4.68027e-08	3.71438e-08	2.75065e-08	2.64942e-08	2.49294e-08	2.55361e-08	2.60199e-08	2.88181e-08	2.74776e-08	2.1568e-08	2.75796e-08	3.04554e-08	3.01952e-08	3.29648e-08	3.47487e-08	3.59768e-08	4.00905e-08	4.78065e-08	5.74036e-08	7.46175e-08	8.3244e-08	8.71545e-08	9.5096e-08	1.1094e-07	1.25222e-07	1.43391e-07	1.56842e-07	1.74466e-07	1.86512e-07	1.93697e-07	2.00321e-07	2.07533e-07	2.01708e-07	1.9776e-07	1.97266e-07	1.95924e-07	1.92587e-07	1.96861e-07	1.96414e-07	1.88809e-07	1.89675e-07	2.02166e-07	2.08072e-07	2.04093e-07	2.07293e-07	2.08926e-07	2.14152e-07	2.1695e-07
5.87105e-08	5.3871e-08	4.69031e-08	3.65159e-08	3.21734e-08	2.74223e-08	2.48435e-08	2.415e-08	2.36208e-08	2.22516e-08	2.62084e-08	2.20114e-08	2.5721e-08	3.21745e-08	3.54923e-08	3.88289e-08	3.87424e-08	4.19723e-08	4.90919e-08	5.16404e-08	6.13761e-08	7.19892e-08	7.97512e-08	9.06844e-08	1.06653e-07	1.20486e-07	1.34765e-07	1.52501e-07	1.68961e-07	1.83429e-07	1.92892e-07	2.01653e-07	2.04547e-07	1.99282e-07	2.00627e-07	2.00981e-07	1.93747e-07	1.97711e-07	1.98389e-07	1.96928e-07	1.96769e-07	1.95761e-07	1.91179e-07	2.01951e-07	2.06855e-07	2.089e-07	2.10239e-07	2.09866e-07	2.13661e-07	2.17609e-07
5.75352e-08	5.28278e-08	4.32679e-08	3.87495e-08	3.81252e-08	3.65192e-08	3.12066e-08	2.97872e-08	2.9106e-08	2.4574e-08	2.93834e-08	2.81903e-08	3.04589e-08	3.46113e-08	3.93567e-08	4.111e-08	4.97651e-08	4.73972e-08	5.23608e-08	5.84895e-08	5.9617e-08	7.20903e-08	8.5441e-08	9.65142e-08	1.1334e-07	1.30612e-07	1.4833e-07	1.60184e-07	1.72341e-07	1.85086e-07	1.90819e-07	2.00295e-07	2.00321e-07	1.99788e-07	1.98264e-07	1.97757e-07	1.95973e-07	1.93627e-07	1.97747e-07	1.94423e-07	1.93117e-07	1.9125e-07	1.96134e-07	1.97873e-07	2.0536e-07	2.04683e-07	2.05736e-07	2.13253e-07	2.13466e-07	2.15982e-07
6.25166e-08	5.46442e-08	5.46819e-08	5.13012e-08	4.2494e-08	4.0449e-08	3.87128e-08	3.08325e-08	2.84227e-08	3.07663e-08	3.61422e-08	3.65198e-08	3.21857e-08	3.92e-08	4.39397e-08	4.99894e-08	5.44809e-08	5.77006e-08	5.99352e-08	6.95013e-08	7.86551e-08	8.52455e-08	9.80193e-08	1.08086e-07	1.21467e-07	1.39453e-07	1.54014e-07	1.63429e-07	1.77591e-07	1.92916e-07	1.93629e-07	2.02818e-07	2.01122e-07	2.01879e-07	2.02649e-07	1.93968e-07	1.9161e-07	1.90843e-07	1.95394e-07	1.94221e-07	1.9263e-07	1.95639e-07	1.91346e-07	2.00831e-07	2.0158e-07	2.02052e-07	2.09274e-07	2.10339e-07	2.10698e-07	2.16802e-07
6.333e-08	6.13275e-08	6.36506e-08	5.55291e-08	5.28797e-08	4.5521e-08	4.36338e-08	4.47802e-08	4.20766e-08	4.26928e-08	4.39038e-08	4.25546e-08	4.63884e-08	4.89519e-08	5.35431e-08	5.62898e-08	5.94861e-08	6.643e-08	7.12417e-08	7.37775e-08	8.52223e-08	9.75453e-08	1.06014e-07	1.15361e-07	1.31895e-07	1.40271e-07	1.55404e-07	1.61375e-07	1.7568e-07	1.89999e-07	1.93293e-07	1.99612e-07	1.99207e-07	1.98386e-07	1.94997e-07	1.89758e-07	1.91129e-07	1.90649e-07	1.86309e-07	1.80549e-07	1.89713e-07	1.88565e-07	1.85135e-07	1.92183e-07	1.97952e-07	1.96562e-07	2.01348e-07	2.07435e-07	2.05932e-07	2.11178e-07
7.34544e-08	6.98662e-08	6.45812e-08	6.14709e-08	5.65198e-08	5.34559e-08	5.07016e-08	5.04075e-08	5.37204e-08	5.40439e-08	5.51059e-08	5.60457e-08	6.01612e-08	6.11426e-08	6.41519e-08	6.76113e-08	7.3098e-08	7.65966e-08	8.19784e-08	9.01035e-08	9.33717e-08	1.07413e-07	1.19034e-07	1.26658e-07	1.36019e-07	1.4253e-07	1.53933e-07	1.6062e-07	1.73919e-07	1.77913e-07	1.82066e-07	1.85661e-07	1.87836e-07	1.86154e-07	1.80328e-07	1.79535e-07	1.86355e-07	1.85875e-07	1.83544e-07	1.76924e-07	1.7978e-07	1.74905e-07	1.8051e-07	1.84549e-07	1.87595e-07	1.84199e-07	1.93146e-07	1.96797e-07	2.00171e-07	2.02408e-07
8.08443e-08	7.86828e-08	7.48248e-08	6.95568e-08	5.82897e-08	5.34989e-08	6.3501e-08	6.779e-08	6.82296e-08	7.04122e-08	7.01787e-08	6.83894e-08	7.09231e-08	6.91758e-08	7.30416e-08	7.59238e-08	8.026e-08	8.70535e-08	8.7987e-08	1.04857e-07	1.13858e-07	1.17859e-07	1.23312e-07	1.30934e-07	1.40007e-07	1.42931e-07	1.53472e-07	1.58868e-07	1.6471e-07	1.71284e-07	1.71278e-07	1.75733e-07	1.73176e-07	1.76656e-07	1.70113e-07	1.75487e-07	1.72126e-07	1.705e-07	1.66879e-07	1.57822e-07	1.56234e-07	1.58961e-07	1.63276e-07	1.69037e-07	1.73089e-07	1.69121e-07	1.83232e-07	1.86886e-07	1.94277e-07	1.95369e-07
9.1092e-08	8.80639e-08	8.69244e-08	7.69186e-08	7.29593e-08	7.36123e-08	7.48622e-08	8.28748e-08	8.25929e-08	8.17597e-08	7.69335e-08	8.10196e-08	8.81384e-08	8.89688e-08	8.16463e-08	8.33784e-08	9.47382e-08	1.03537e-07	1.08196e-07	1.16173e-07	1.23882e-07	1.24009e-07	1.28457e-07	1.42243e-07	1.4644e-07	1.40902e-07	1.47141e-07	1.55403e-07	1.54218e-07	1.58785e-07	1.54333e-07	1.56493e-07	1.56661e-07	1.52972e-07	1.4901e-07	1.60837e-07	1.59628e-07	1.51263e-07	1.43771e-07	1.32564e-07	1.32268e-07	1.42883e-07	1.43471e-07	1.44789e-07	1.47838e-07	1.51616e-07	1.57125e-07	1.6752e-07	1.68317e-07	1.7228e-07
1.00326e-07	9.72923e-08	9.22762e-08	8.81449e-08	8.67623e-08	8.76978e-08	9.56833e-08	9.62353e-08	9.56629e-08	9.7981e-08	9.6593e-08	9.65174e-08	9.80408e-08	1.02884e-07	1.04879e-07	1.0876e-07	1.16963e-07	1.14431e-07	1.20666e-07	1.27781e-07	1.29179e-07	1.26867e-07	1.39057e-07	1.42374e-07	1.42554e-07	1.40315e-07	1.46552e-07	1.55675e-07	1.56353e-07	1.54037e-07	1.41842e-07	1.37549e-07	1.38434e-07	1.29153e-07	1.23471e-07	1.27698e-07	1.24482e-07	1.16692e-07	1.06764e-07	1.04879e-07	1.11897e-07	1.20936e-07	1.3013e-07	1.25569e-07	1.24892e-07	1.26807e-07	1.40205e-07	1.49168e-07	1.54126e-07	1.59524e-07
1.22024e-07	1.16262e-07	1.1239e-07	1.06534e-07	1.09163e-07	1.08804e-07	1.17504e-07	1.22211e-07	1.09161e-07	1.05166e-07	1.05927e-07	1.12445e-07	1.13393e-07	1.06905e-07	1.20228e-07	1.28695e-07	1.28436e-07	1.31065e-07	1.30989e-07	1.32654e-07	1.3319e-07	1.35179e-07	1.32742e-07	1.39787e-07	1.36382e-07	1.37153e-07	1.35217e-07	1.36453e-07	1.44731e-07	1.37969e-07	1.33375e-07	1.24494e-07	1.15341e-07	1.08212e-07	1.00523e-07	9.9015e-08	1.00532e-07	8.97313e-08	8.29589e-08	8.73847e-08	8.72346e-08	9.18291e-08	9.28509e-08	9.13035e-08	9.36393e-08	1.09753e-07	1.21001e-07	1.29966e-07	1.35213e-07	1.41043e-07
1.3224e-07	1.3723e-07	1.38087e-07	1.2893e-07	1.31127e-07	1.38223e-07	1.39607e-07	1.36855e-07	1.3384e-07	1.25543e-07	1.27879e-07	1.22924e-07	1.319e-07	1.40325e-07	1.4074e-07	1.37305e-07	1.42064e-07	1.41107e-07	1.41174e-07	1.44128e-07	1.36204e-07	1.37475e-07	1.36328e-07	1.35056e-07	1.31938e-07	1.34717e-07	1.33498e-07	1.32582e-07	1.25374e-07	1.18756e-07	1.13732e-07	1.08723e-07	1.01292e-07	9.58843e-08	8.90569e-08	8.84102e-08	8.74909e-08	7.3106e-08	7.33613e-08	7.69279e-08	8.07943e-08	7.90808e-08	7.58021e-08	7.91317e-08	7.8888e-08	9.55766e-08	1.07544e-07	1.16367e-07	1.23767e-07	1.34618e-07
1.55064e-07	1.54747e-07	1.5976e-07	1.52753e-07	1.50646e-07	1.51145e-07	1.5855e-07	1.58953e-07	1.47906e-07	1.38174e-07	1.37928e-07	1.39568e-07	1.43525e-07	1.52379e-07	1.55089e-07	1.57102e-07	1.50532e-07	1.51869e-07	1.51649e-07	1.46143e-07	1.42377e-07	1.36623e-07	1.38774e-07	1.31193e-07	1.20762e-07	1.23827e-07	1.24186e-07	1.1897e-07	1.02011e-07	9.85489e-08	9.00837e-08	8.56495e-08	8.08007e-08	7.05179e-08	6.5986e-08	6.74913e-08	6.24146e-08	5.10423e-08	5.37366e-08	6.17499e-08	6.53309e-08	6.66301e-08	5.91945e-08	6.13784e-08	6.75892e-08	8.11247e-08	9.51014e-08	1.07655e-07	1.1649e-07	1.25766e-07
1.7802e-07	1.86163e-07	1.83002e-07	1.84312e-07	1.84499e-07	1.7711e-07	1.82365e-07	1.83197e-07	1.75736e-07	1.6586e-07	1.67621e-07	1.60085e-07	1.62751e-07	1.65726e-07	1.65854e-07	1.6371e-07	1.62446e-07	1.54893e-07	1.56394e-07	1.53613e-07	1.41387e-07	1.36064e-07	1.41083e-07	1.27193e-07	1.21065e-07	1.14237e-07	1.06136e-07	9.81961e-08	8.35331e-08	7.51961e-08	7.56226e-08	6.80347e-08	5.58737e-08	4.65959e-08	4.04878e-08	4.05604e-08	4.07907e-08	3.9601e-08	4.24401e-08	4.68698e-08	5.34636e-08	5.90662e-08	5.6651e-08	5.5395e-08	6.06035e-08	6.82613e-08	8.2383e-08	9.29305e-08	1.08651e-07	1.0703e-07
1.92648e-07	1.97637e-07	2.0179e-07	2.0267e-07	2.03575e-07	1.94323e-07	1.90974e-07	1.93672e-07	1.91087e-07	1.8408e-07	1.84982e-07	1.87914e-07	1.84559e-07	1.8352e-07	1.79634e-07	1.74335e-07	1.6705e-07	1.61936e-07	1.57272e-07	1.52484e-07	1.38682e-07	1.3465e-07	1.25475e-07	1.20907e-07	1.07753e-07	9.00284e-08	8.32195e-08	7.91523e-08	7.13736e-08	6.04568e-08	5.64393e-08	4.7132e-08	4.08516e-08	3.74545e-08	3.59365e-08	3.12784e-08	3.36611e-08	3.1469e-08	3.63171e-08	4.66276e-08	4.47624e-08	4.6208e-08	4.29339e-08	4.95663e-08	5.33424e-08	6.01413e-08	7.05363e-08	8.12288e-08	8.86337e-08	9.44713e-08
2.04683e-07	2.03077e-07	2.10818e-07	2.13134e-07	2.10886e-07	2.03356e-07	2.06175e-07	2.00414e-07	2.01703e-07	2.00003e-07	1.95315e-07	1.96385e-07	1.94035e-07	1.91707e-07	1.894e-07	1.87545e-07	1.75529e-07	1.66545e-07	1.57294e-07	1.44765e-07	1.3584e-07	1.29946e-07	1.18765e-07	1.00862e-07	8.77099e-08	7.90209e-08	6.96324e-08	6.48498e-08	5.83634e-08	5.17501e-08	4.24284e-08	3.38397e-08	2.89949e-08	2.60296e-08	2.07848e-08	2.51623e-08	1.67917e-08	1.64653e-08	2.16017e-08	2.64647e-08	3.01935e-08	3.65162e-08	3.45342e-08	3.84435e-08	4.29382e-08	5.49009e-08	5.74105e-08	7.6565e-08	7.63713e-08	8.0633e-08
2.09823e-07	2.1281e-07	2.18976e-07	2.15129e-07	2.13888e-07	2.1138e-07	2.13915e-07	2.09591e-07	2.0443e-07	2.03019e-07	2.07368e-07	2.06719e-07	2.0552e-07	2.03624e-07	1.98022e-07	1.9158e-07	1.77846e-07	1.67144e-07	1.52303e-07	1.38485e-07	1.30853e-07	1.22093e-07	1.06756e-07	8.87119e-08	7.62788e-08	6.60145e-08	5.67714e-08	5.1704e-08	4.32119e-08	3.74609e-08	3.80356e-08	3.15997e-08	2.47491e-08	1.53327e-08	1.59689e-08	1.23179e-08	7.82069e-09	1.17979e-08	1.79398e-08	2.19439e-08	2.32366e-08	2.9274e-08	3.01614e-08	3.26383e-08	3.22589e-08	4.13552e-08	5.07493e-08	6.56033e-08	6.42638e-08	6.92438e-08
2.1911e-07	2.18516e-07	2.17086e-07	2.17546e-07	2.19033e-07	2.1653e-07	2.12616e-07	2.12024e-07	2.08587e-07	2.08185e-07	2.10099e-07	2.13326e-07	2.11269e-07	2.05219e-07	1.99763e-07	1.8974e-07	1.7816e-07	1.65023e-07	1.49898e-07	1.36227e-07	1.22862e-07	1.05787e-07	9.44674e-08	8.37396e-08	7.37468e-08	6.19076e-08	5.0516e-08	3.88547e-08	3.7248e-08	3.1069e-08	3.33666e-08	2.46384e-08	1.43483e-08	1.23905e-08	1.56099e-08	9.80971e-09	9.90308e-09	8.00278e-09	9.84441e-09	1.45672e-08	1.61483e-08	1.87457e-08	2.49404e-08	2.38338e-08	2.71842e-08	3.72857e-08	5.29906e-08	6.22534e-08	6.59341e-08	7.2923e-08
2.21645e-07	2.23925e-07	2.2035e-07	2.22966e-07	2.17862e-07	2.15794e-07	2.12029e-07	2.07427e-07	2.0844e-07	2.11627e-07	2.12256e-07	2.14627e-07	2.15442e-07	2.10113e-07	1.96918e-07	1.89337e-07	1.75036e-07	1.61472e-07	1.4377e-07	1.28668e-07	1.09141e-07	1.00817e-07	9.07908e-08	7.73416e-08	6.29065e-08	5.42249e-08	4.90022e-08	4.02115e-08	3.40187e-08	2.78423e-08	2.08215e-08	1.74014e-08	1.24193e-08	1.4192e-08	1.54059e-08	7.88701e-09	7.98233e-09	4.64994e-09	1.76125e-09	8.20659e-09	1.2227e-08	1.89846e-08	2.18827e-08	2.42191e-08	2.77143e-08	3.65265e-08	4.96516e-08	5.57609e-08	6.30277e-08	7.48932e-08
2.22447e-07	2.21436e-07	2.21453e-07	2.192e-07	2.1568e-07	2.12615e-07	2.15022e-07	2.07558e-07	2.12879e-07	2.15785e-07	2.13408e-07	2.14207e-07	2.1259e-07	2.10421e-07	1.98234e-07	1.84635e-07	1.74354e-07	1.55346e-07	1.40946e-07	1.24988e-07	1.07042e-07	9.485e-08	7.93786e-08	6.99481e-08	5.86712e-08	4.76986e-08	4.66377e-08	3.25444e-08	2.21961e-08	1.90338e-08	1.3163e-08	8.02471e-09	1.05018e-08	1.7009e-08	1.14855e-08	1.22859e-08	5.64362e-09	1.73962e-09	0	1.06057e-08	1.13297e-08	1.52209e-08	1.71167e-08	3.0783e-08	3.0838e-08	3.80741e-08	4.73287e-08	5.60202e-08	6.50088e-08	7.7449e-08
2.2467e-07	2.20943e-07	2.14659e-07	2.19297e-07	2.13348e-07	2.10003e-07	2.06395e-07	2.11557e-07	2.13014e-07	2.1564e-07	2.14416e-07	2.14504e-07	2.10886e-07	2.08866e-07	1.93531e-07	1.8008e-07	1.69804e-07	1.51518e-07	1.40852e-07	1.18589e-07	9.84966e-08	8.54491e-08	7.81557e-08	6.80123e-08	5.78865e-08	4.41932e-08	4.04113e-08	3.85104e-08	2.50106e-08	1.94138e-08	1.19686e-08	8.84077e-09	1.37584e-08	1.45323e-08	6.43016e-09	7.37626e-09	1.9216e-11	4.00418e-09	3.55711e-09	5.70418e-09	1.15923e-08	2.02172e-08	1.91032e-08	2.41671e-08	2.88121e-08	3.54758e-08	5.39089e-08	5.90166e-08	7.10175e-08	7.80093e-08
2.13688e-07	2.17571e-07	2.17892e-07	2.10925e-07	2.08139e-07	2.05951e-07	2.08231e-07	2.04367e-07	2.07552e-07	2.13341e-07	2.12411e-07	2.06915e-07	2.00722e-07	1.96702e-07	1.83811e-07	1.7854e-07	1.59093e-07	1.45258e-07	1.34024e-07	1.1234e-07	9.46908e-08	8.73842e-08	7.34994e-08	6.4938e-08	5.29525e-08	5.00183e-08	4.42329e-08	3.76037e-08	2.92699e-08	2.09521e-08	1.29366e-08	1.02422e-08	1.08608e-08	1.27848e-08	4.5419e-09	6.78109e-09	4.15853e-09	4.56077e-09	7.9875e-09	1.38648e-08	1.77471e-08	2.00642e-08	2.26801e-08	2.30132e-08	3.26784e-08	4.73735e-08	5.34755e-08	5.94444e-08	6.8865e-08	8.08764e-08
2.09289e-07	2.04579e-07	2.06633e-07	2.04982e-07	2.02637e-07	1.97734e-07	1.95865e-07	1.98177e-07	2.02375e-07	2.0344e-07	2.01803e-07	2.02767e-07	1.93715e-07	1.84683e-07	1.83414e-07	1.65389e-07	1.53119e-07	1.47464e-07	1.34659e-07	1.10544e-07	9.2613e-08	8.02931e-08	6.98552e-08	5.92915e-08	5.3477e-08	5.31286e-08	4.59138e-08	3.69945e-08	3.08157e-08	2.39357e-08	2.15164e-08	1.66744e-08	1.3568e-08	7.46475e-09	7.82857e-09	3.61755e-09	6.87678e-09	4.98698e-09	1.55857e-08	1.81669e-08	1.78925e-08	2.04981e-08	2.32588e-08	2.73216e-08	4.08598e-08	4.66653e-08	6.10853e-08	7.35079e-08	8.1065e-08	9.04958e-08
1.98281e-07	2.0061e-07	1.98661e-07	1.94584e-07	1.90387e-07	1.91805e-07	1.92815e-07	1.90692e-07	1.91459e-07	1.96406e-07	1.96785e-07	1.95752e-07	1.82406e-07	1.7496e-07	1.66674e-07	1.56256e-07	1.53601e-07	1.44513e-07	1.26409e-07	1.07893e-07	9.01123e-08	7.82289e-08	7.10951e-08	6.39786e-08	5.48715e-08	5.0083e-08	4.37334e-08	3.66829e-08	3.2803e-08	2.67875e-08	2.37986e-08	2.16849e-08	1.81518e-08	1.77877e-08	1.17017e-08	1.32294e-08	5.44964e-09	4.27926e-09	1.40199e-08	1.51691e-08	2.06324e-08	2.58209e-08	3.13077e-08	3.35076e-08	4.10243e-08	6.1314e-08	7.22932e-08	7.82636e-08	8.33835e-08	9.76902e-08
1.8181e-07	1.82003e-07	1.83939e-07	1.75574e-07	1.76265e-07	1.75545e-07	1.78001e-07	1.80766e-07	1.8814e-07	1.78041e-07	1.81443e-07	1.76117e-07	1.67801e-07	1.60508e-07	1.57967e-07	1.55875e-07	1.47636e-07	1.35544e-07	1.24761e-07	1.08547e-07	9.19211e-08	8.11917e-08	7.40645e-08	7.1543e-08	5.78531e-08	5.00589e-08	4.84468e-08	4.14014e-08	3.66659e-08	3.09417e-08	3.0825e-08	2.91455e-08	2.74803e-08	1.62215e-08	1.8886e-08	2.17073e-08	1.45039e-08	1.89286e-08	2.03544e-08	3.03964e-08	3.57183e-08	2.98668e-08	3.79362e-08	4.65903e-08	5.10967e-08	6.09193e-08	7.27597e-08	8.11685e-08	9.18812e-08	1.02173e-07
1.56148e-07	1.53346e-07	1.56444e-07	1.55264e-07	1.55826e-07	1.54546e-07	1.60027e-07	1.67106e-07	1.66033e-07	1.65984e-07	1.64809e-07	1.60929e-07	1.53053e-07	1.58246e-07	1.57436e-07	1.48901e-07	1.3766e-07	1.30596e-07	1.19248e-07	1.08492e-07	9.70357e-08	9.40573e-08	8.00541e-08	7.10865e-08	6.55768e-08	6.10868e-08	4.82956e-08	4.61312e-08	3.98234e-08	3.72589e-08	3.88675e-08	4.2498e-08	3.32368e-08	2.8578e-08	3.09591e-08	3.36402e-08	2.34284e-08	2.69953e-08	3.63105e-08	4.01885e-08	4.37915e-08	4.12399e-08	4.67296e-08	5.06529e-08	6.4768e-08	7.80329e-08	8.39947e-08	9.05397e-08	9.89583e-08	1.10828e-07
1.3205e-07	1.29695e-07	1.31663e-07	1.33367e-07	1.32224e-07	1.32537e-07	1.37602e-07	1.41685e-07	1.42346e-07	1.43888e-07	1.45736e-07	1.50042e-07	1.4562e-07	1.45376e-07	1.46727e-07	1.42218e-07	1.38731e-07	1.26514e-07	1.17614e-07	1.14036e-07	1.09185e-07	1.00192e-07	8.69132e-08	8.11077e-08	7.53181e-08	6.85404e-08	5.848e-08	5.86159e-08	5.11665e-08	4.78903e-08	4.5632e-08	4.2384e-08	4.00101e-08	3.7793e-08	3.57324e-08	4.18584e-08	3.85327e-08	3.67968e-08	3.6937e-08	4.12474e-08	4.80071e-08	4.84685e-08	5.84051e-08	7.26542e-08	7.81664e-08	8.61264e-08	9.46698e-08	1.06808e-07	1.0906e-07	1.2093e-07
1.10663e-07	1.07609e-07	1.06728e-07	1.12034e-07	1.16644e-07	1.13962e-07	1.17323e-07	1.20561e-07	1.24392e-07	1.27525e-07	1.36988e-07	1.36862e-07	1.4206e-07	1.39964e-07	1.38316e-07	1.31381e-07	1.26471e-07	1.24876e-07	1.1957e-07	1.17866e-07	1.17613e-07	1.10636e-07	1.02529e-07	9.11386e-08	8.44962e-08	7.74388e-08	7.39814e-08	6.78141e-08	5.9367e-08	6.05416e-08	5.72848e-08	4.88794e-08	5.18157e-08	5.21839e-08	5.1848e-08	5.06642e-08	4.99229e-08	4.67558e-08	5.50722e-08	5.30755e-08	6.04108e-08	6.15909e-08	7.45402e-08	8.37716e-08	9.67414e-08	1.07283e-07	1.16974e-07	1.18644e-07	1.23048e-07	1.32336e-07
8.84005e-08	8.83787e-08	9.06721e-08	9.09786e-08	8.92979e-08	9.02185e-08	1.02918e-07	1.06602e-07	1.16902e-07	1.21916e-07	1.27091e-07	1.36588e-07	1.34057e-07	1.35559e-07	1.3163e-07	1.3245e-07	1.25114e-07	1.26542e-07	1.29851e-07	1.28301e-07	1.24472e-07	1.17935e-07	1.1084e-07	1.01897e-07	9.72697e-08	8.57746e-08	8.33282e-08	8.31904e-08	8.14893e-08	7.27754e-08	6.9094e-08	6.54258e-08	6.2631e-08	6.75924e-08	6.81209e-08	6.04879e-08	6.82103e-08	7.35067e-08	7.42258e-08	8.05484e-08	8.41574e-08	8.90676e-08	9.02597e-08	9.83451e-08	1.14614e-07	1.27881e-07	1.27678e-07	1.31355e-07	1.32461e-07	1.39023e-07
7.6592e-08	7.4011e-08	7.18805e-08	7.20643e-08	7.34149e-08	8.41059e-08	9.30953e-08	9.86621e-08	1.03387e-07	1.12576e-07	1.19919e-07	1.25129e-07	1.305e-07	1.27141e-07	1.27814e-07	1.29795e-07	1.29211e-07	1.3481e-07	1.34402e-07	1.34727e-07	1.30336e-07	1.27538e-07	1.20595e-07	1.22559e-07	1.11631e-07	1.04733e-07	1.0043e-07	9.81486e-08	9.90353e-08	9.60637e-08	8.62221e-08	7.58197e-08	7.9196e-08	8.77469e-08	9.40156e-08	8.50959e-08	8.37878e-08	8.55023e-08	8.70845e-08	9.41266e-08	9.7881e-08	1.00785e-07	1.08145e-07	1.19816e-07	1.29776e-07	1.39316e-07	1.33233e-07	1.35334e-07	1.36869e-07	1.42857e-07
6.16141e-08	6.35021e-08	6.7704e-08	6.96307e-08	6.19688e-08	7.0673e-08	8.06862e-08	8.78498e-08	9.40276e-08	9.67816e-08	1.09878e-07	1.18259e-07	1.19631e-07	1.25465e-07	1.25866e-07	1.28578e-07	1.36469e-07	1.36775e-07	1.36666e-07	1.38868e-07	1.4094e-07	1.39873e-07	1.39251e-07	1.3219e-07	1.3217e-07	1.20548e-07	1.12955e-07	1.10538e-07	1.08851e-07	1.02874e-07	9.90616e-08	9.88462e-08	1.00364e-07	1.07199e-07	1.04868e-07	1.0556e-07	1.03682e-07	1.07264e-07	1.06268e-07	1.03418e-07	1.18503e-07	1.27145e-07	1.30634e-07	1.28397e-07	1.33769e-07	1.38003e-07	1.378e-07	1.41764e-07	1.40574e-07	1.41113e-07
4.87725e-08	4.93952e-08	4.9463e-08	5.28475e-08	5.16614e-08	6.77011e-08	6.98489e-08	7.11539e-08	8.15102e-08	8.67212e-08	1.01126e-07	1.07231e-07	1.10915e-07	1.20637e-07	1.28511e-07	1.32672e-07	1.3943e-07	1.4104e-07	1.45534e-07	1.5205e-07	1.48829e-07	1.50641e-07	1.54475e-07	1.59183e-07	1.58885e-07	1.47703e-07	1.36964e-07	1.36132e-07	1.33879e-07	1.24612e-07	1.155e-07	1.13426e-07	1.16383e-07	1.32114e-07	1.3452e-07	1.45254e-07	1.45101e-07	1.31191e-07	1.29338e-07	1.37102e-07	1.42438e-07	1.43625e-07	1.48406e-07	1.45166e-07	1.43799e-07	1.46743e-07	1.47257e-07	1.50073e-07	1.45011e-07	1.38952e-07
4.05045e-08	4.01505e-08	3.83803e-08	3.99258e-08	4.1919e-08	5.32502e-08	6.14436e-08	6.66423e-08	7.40085e-08	8.29684e-08	9.16575e-08	9.57738e-08	1.08079e-07	1.20974e-07	1.31876e-07	1.41932e-07	1.38238e-07	1.45312e-07	1.50823e-07	1.57066e-07	1.56295e-07	1.60701e-07	1.71716e-07	1.73424e-07	1.69265e-07	1.58092e-07	1.6328e-07	1.58441e-07	1.5132e-07	1.45932e-07	1.48729e-07	1.54262e-07	1.4647e-07	1.56471e-07	1.61893e-07	1.61159e-07	1.54557e-07	1.55995e-07	1.58159e-07	1.53163e-07	1.59075e-07	1.6729e-07	1.62752e-07	1.56789e-07	1.55709e-07	1.51053e-07	1.47551e-07	1.50081e-07	1.45878e-07	1.41109e-07
3.46592e-08	3.18961e-08	3.40254e-08	3.4594e-08	4.49303e-08	4.26638e-08	5.26022e-08	6.51377e-08	7.58246e-08	7.821e-08	8.37654e-08	9.36377e-08	1.0711e-07	1.15721e-07	1.30656e-07	1.36714e-07	1.40636e-07	1.4787e-07	1.48234e-07	1.63381e-07	1.68503e-07	1.7708e-07	1.81225e-07	1.83374e-07	1.81377e-07	1.81543e-07	1.83728e-07	1.79186e-07	1.70353e-07	1.66406e-07	1.66486e-07	1.70592e-07	1.70119e-07	1.774e-07	1.7953e-07	1.75933e-07	1.71342e-07	1.72066e-07	1.69502e-07	1.67807e-07	1.70709e-07	1.76489e-07	1.73099e-07	1.66706e-07	1.63189e-07	1.54948e-07	1.52307e-07	1.45945e-07	1.43175e-07	1.39408e-07
2.57871e-08	2.33412e-08	3.13792e-08	3.26934e-08	3.70345e-08	3.79494e-08	4.86305e-08	6.34852e-08	6.88904e-08	7.07252e-08	8.00311e-08	9.07851e-08	1.027e-07	1.15059e-07	1.25711e-07	1.35373e-07	1.48203e-07	1.55022e-07	1.65153e-07	1.73289e-07	1.84448e-07	1.91318e-07	1.98773e-07	2.03803e-07	1.96368e-07	1.96402e-07	1.8942e-07	1.88758e-07	1.81368e-07	1.74132e-07	1.80959e-07	1.812e-07	1.81737e-07	1.863e-07	1.86714e-07	1.86133e-07	1.85418e-07	1.85286e-07	1.81004e-07	1.81749e-07	1.79778e-07	1.80827e-07	1.77439e-07	1.7205e-07	1.62798e-07	1.55704e-07	1.48617e-07	1.4039e-07	1.37332e-07	1.30982e-07
2.63637e-08	2.30895e-08	2.42757e-08	3.13558e-08	3.55827e-08	3.52352e-08	4.90982e-08	5.69526e-08	6.29567e-08	7.0265e-08	7.94509e-08	8.70728e-08	9.49945e-08	1.16839e-07	1.31526e-07	1.41637e-07	1.54484e-07	1.60891e-07	1.7405e-07	1.84066e-07	1.94523e-07	2.01694e-07	2.05435e-07	2.0173e-07	2.0033e-07	1.99801e-07	1.9369e-07	1.96337e-07	1.8494e-07	1.82302e-07	1.87272e-07	1.8709e-07	1.89786e-07	1.93638e-07	1.92479e-07	1.90613e-07	1.90046e-07	1.93215e-07	1.8865e-07	1.90115e-07	1.89724e-07	1.86759e-07	1.80934e-07	1.7526e-07	1.62853e-07	1.53321e-07	1.43653e-07	1.35424e-07	1.31218e-07	1.21855e-07
2.09018e-08	2.18201e-08	2.54769e-08	3.07247e-08	3.35482e-08	3.89663e-08	4.42542e-08	5.22797e-08	5.77368e-08	6.30633e-08	7.09833e-08	8.23573e-08	9.37434e-08	1.14032e-07	1.29601e-07	1.42456e-07	1.61059e-07	1.73937e-07	1.82238e-07	1.93848e-07	2.04608e-07	2.06631e-07	2.06514e-07	2.05977e-07	2.03443e-07	2.00488e-07	2.00698e-07	2.00344e-07	1.89961e-07	1.88048e-07	1.94604e-07	1.96151e-07	1.94695e-07	1.99987e-07	1.98691e-07	2.00271e-07	1.96984e-07	1.9858e-07	1.93301e-07	1.94912e-07	1.95241e-07	1.92421e-07	1.82869e-07	1.70886e-07	1.61204e-07	1.51385e-07	1.38847e-07	1.26316e-07	1.15512e-07	1.06577e-07
2.25938e-08	2.12535e-08	2.59486e-08	2.7645e-08	3.8818e-08	3.52333e-08	3.76834e-08	4.61682e-08	5.68157e-08	6.34597e-08	7.74285e-08	9.05482e-08	9.83734e-08	1.24278e-07	1.37287e-07	1.54609e-07	1.70221e-07	1.82831e-07	1.90577e-07	2.05789e-07	2.08679e-07	2.08424e-07	2.08465e-07	2.06938e-07	2.04991e-07	2.01188e-07	2.01123e-07	2.02357e-07	1.92414e-07	1.92518e-07	1.97076e-07	1.95332e-07	1.97468e-07	1.96744e-07	1.94021e-07	1.96036e-07	1.98059e-07	2.00233e-07	2.01841e-07	2.03885e-07	2.01778e-07	1.9093e-07	1.78797e-07	1.68679e-07	1.55842e-07	1.43872e-07	1.32051e-07	1.14213e-07	1.01972e-07	8.83036e-08
1.73865e-08	2.15329e-08	2.56908e-08	2.39808e-08	2.83047e-08	4.11002e-08	4.35821e-08	5.00899e-08	6.77933e-08	7.54695e-08	8.93222e-08	9.42945e-08	1.20643e-07	1.36534e-07	1.44977e-07	1.63182e-07	1.75517e-07	1.84563e-07	1.94478e-07	2.01822e-07	2.07024e-07	2.07359e-07	2.08419e-07	2.06907e-07	2.02392e-07	2.02761e-07	2.00701e-07	2.02806e-07	1.98611e-07	1.94136e-07	1.98702e-07	1.97827e-07	1.97677e-07	1.95812e-07	1.96536e-07	1.94112e-07	1.94563e-07	1.91722e-07	2.00789e-07	2.01403e-07	2.00014e-07	1.85727e-07	1.75603e-07	1.64338e-07	1.46913e-07	1.34942e-07	1.14516e-07	1.07431e-07	8.90227e-08	7.89364e-08
2.30611e-08	2.19412e-08	2.71411e-08	2.94831e-08	3.44163e-08	4.13669e-08	5.14821e-08	5.83088e-08	7.66168e-08	8.8768e-08	9.61965e-08	1.18978e-07	1.30152e-07	1.39472e-07	1.57261e-07	1.69609e-07	1.80532e-07	1.84437e-07	1.88063e-07	1.98007e-07	2.00072e-07	2.04727e-07	2.04226e-07	2.07605e-07	1.9952e-07	1.98755e-07	1.94413e-07	1.9653e-07	1.95357e-07	1.95911e-07	1.95755e-07	1.95319e-07	1.95033e-07	1.96904e-07	1.94766e-07	1.93495e-07	1.94668e-07	1.95416e-07	1.95596e-07	1.99224e-07	1.91385e-07	1.82835e-07	1.70275e-07	1.60875e-07	1.4517e-07	1.20293e-07	1.07322e-07	9.86582e-08	8.77044e-08	8.034e-08
3.00097e-08	3.1799e-08	3.91898e-08	4.51555e-08	4.48203e-08	4.92259e-08	5.67948e-08	6.6523e-08	8.38595e-08	9.69024e-08	1.10097e-07	1.26023e-07	1.35218e-07	1.45282e-07	1.59941e-07	1.67438e-07	1.7566e-07	1.8059e-07	1.87393e-07	1.95923e-07	2.02739e-07	2.04113e-07	2.02626e-07	2.03153e-07	1.97377e-07	1.9806e-07	1.92871e-07	1.88548e-07	1.9513e-07	1.93257e-07	1.93828e-07	1.9254e-07	1.91688e-07	1.95861e-07	1.92583e-07	1.92895e-07	1.9651e-07	1.9124e-07	1.89704e-07	1.87455e-07	1.81196e-07	1.75515e-07	1.6439e-07	1.59723e-07	1.42727e-07	1.23585e-07	1.13625e-07	1.03955e-07	8.94139e-08	7.50201e-08
3.50773e-08	4.26457e-08	4.95048e-08	5.14957e-08	6.00903e-08	6.49639e-08	7.01314e-08	8.10419e-08	1.03288e-07	1.12205e-07	1.20698e-07	1.29915e-07	1.38996e-07	1.50234e-07	1.6492e-07	1.76314e-07	1.76386e-07	1.81053e-07	1.86874e-07	1.88255e-07	1.90502e-07	1.97774e-07	1.99603e-07	1.87814e-07	1.88364e-07	1.87341e-07	1.8489e-07	1.85169e-07	1.94057e-07	1.91048e-07	1.90912e-07	1.90064e-07	1.86496e-07	1.81929e-07	1.89986e-07	1.92455e-07	1.87902e-07	1.85935e-07	1.83685e-07	1.77998e-07	1.6959e-07	1.64485e-07	1.66123e-07	1.50845e-07	1.40445e-07	1.28615e-07	1.15212e-07	1.03246e-07	8.72683e-08	7.70299e-08
4.51468e-08	5.04661e-08	5.3497e-08	6.25567e-08	6.63167e-08	7.71089e-08	9.0058e-08	1.03013e-07	1.13105e-07	1.19618e-07	1.29292e-07	1.36676e-07	1.43062e-07	1.4974e-07	1.59578e-07	1.76878e-07	1.73821e-07	1.80807e-07	1.90091e-07	1.84754e-07	1.80856e-07	1.82556e-07	1.80531e-07	1.78511e-07	1.78073e-07	1.76062e-07	1.74773e-07	1.7062e-07	1.7995e-07	1.80681e-07	1.85575e-07	1.81581e-07	1.79887e-07	1.77192e-07	1.81814e-07	1.86584e-07	1.80459e-07	1.79644e-07	1.74673e-07	1.66838e-07	1.65029e-07	1.59495e-07	1.53248e-07	1.4686e-07	1.36603e-07	1.2721e-07	1.14235e-07	1.0069e-07	9.2166e-08	7.97733e-08
6.20822e-08	6.07089e-08	6.60798e-08	7.17421e-08	7.91295e-08	9.69894e-08	1.06106e-07	1.12503e-07	1.1747e-07	1.28894e-07	1.30858e-07	1.37415e-07	1.4541e-07	1.53122e-07	1.56106e-07	1.67124e-07	1.70259e-07	1.69956e-07	1.74676e-07	1.72947e-07	1.7495e-07	1.71507e-07	1.6606e-07	1.59756e-07	1.61056e-07	1.58631e-07	1.57643e-07	1.63542e-07	1.62991e-07	1.68179e-07	1.68351e-07	1.72542e-07	1.7229e-07	1.63438e-07	1.63048e-07	1.70549e-07	1.64143e-07	1.60751e-07	1.64388e-07	1.60141e-07	1.58048e-07	1.51512e-07	1.4928e-07	1.44183e-07	1.35934e-07	1.26396e-07	1.13707e-07	1.01449e-07	9.43562e-08	8.33938e-08
6.78152e-08	7.09364e-08	7.62114e-08	8.36403e-08	9.91024e-08	1.13133e-07	1.17846e-07	1.24283e-07	1.25417e-07	1.3401e-07	1.39737e-07	1.40879e-07	1.46182e-07	1.48477e-07	1.52638e-07	1.6096e-07	1.5896e-07	1.66427e-07	1.70168e-07	1.7133e-07	1.57008e-07	1.50288e-07	1.4859e-07	1.47897e-07	1.46921e-07	1.38346e-07	1.42966e-07	1.46728e-07	1.50206e-07	1.52682e-07	1.49998e-07	1.53051e-07	1.4105e-07	1.42531e-07	1.50753e-07	1.52381e-07	1.52433e-07	1.54352e-07	1.61148e-07	1.61063e-07	1.55387e-07	1.51864e-07	1.47626e-07	1.42815e-07	1.3012e-07	1.22015e-07	1.15203e-07	1.08535e-07	9.69939e-08	8.4737e-08
7.81194e-08	1.00363e-07	1.00526e-07	1.07142e-07	1.11465e-07	1.2468e-07	1.27572e-07	1.32329e-07	1.40099e-07	1.39984e-07	1.39869e-07	1.45348e-07	1.49108e-07	1.47706e-07	1.50178e-07	1.46915e-07	1.50536e-07	1.46845e-07	1.47027e-07	1.45346e-07	1.28179e-07	1.21768e-07	1.21237e-07	1.1741e-07	1.12723e-07	1.17215e-07	1.16259e-07	1.24911e-07	1.25965e-07	1.25299e-07	1.24204e-07	1.25404e-07	1.18001e-07	1.24366e-07	1.38762e-07	1.41831e-07	1.45331e-07	1.49979e-07	1.5219e-07	1.49814e-07	1.48586e-07	1.47359e-07	1.45129e-07	1.36447e-07	1.28483e-07	1.2769e-07	1.24174e-07	1.14205e-07	1.10977e-07	1.00724e-07
1.06761e-07	1.14145e-07	1.21385e-07	1.32066e-07	1.35003e-07	1.33638e-07	1.37865e-07	1.41088e-07	1.45315e-07	1.43661e-07	1.44015e-07	1.42792e-07	1.45009e-07	1.42925e-07	1.40697e-07	1.34883e-07	1.34088e-07	1.31286e-07	1.28627e-07	1.14639e-07	1.05813e-07	1.03727e-07	1.00637e-07	1.06294e-07	1.01053e-07	1.00113e-07	1.03045e-07	1.06838e-07	1.08766e-07	1.09261e-07	1.09038e-07	1.01359e-07	9.94155e-08	1.08657e-07	1.19333e-07	1.32877e-07	1.39107e-07	1.44621e-07	1.42965e-07	1.42025e-07	1.43668e-07	1.36563e-07	1.34621e-07	1.32535e-07	1.33318e-07	1.33097e-07	1.30295e-07	1.21614e-07	1.1365e-07	1.06547e-07
1.30222e-07	1.32212e-07	1.37784e-07	1.41921e-07	1.43331e-07	1.4775e-07	1.42559e-07	1.42098e-07	1.4479e-07	1.42892e-07	1.48161e-07	1.40093e-07	1.38905e-07	1.31837e-07	1.33227e-07	1.29454e-07	1.18795e-07	1.15018e-07	1.08945e-07	9.84253e-08	9.45001e-08	8.77055e-08	8.5785e-08	8.12818e-08	8.1366e-08	8.41734e-08	8.067e-08	8.29013e-08	9.07238e-08	8.90809e-08	8.94444e-08	8.60784e-08	8.65832e-08	9.21058e-08	1.03793e-07	1.1591e-07	1.23294e-07	1.28096e-07	1.33758e-07	1.38701e-07	1.36187e-07	1.26646e-07	1.30584e-07	1.36385e-07	1.34872e-07	1.39955e-07	1.30985e-07	1.29471e-07	1.22077e-07	1.19414e-07
1.47355e-07	1.49976e-07	1.50441e-07	1.54345e-07	1.50644e-07	1.53392e-07	1.48393e-07	1.421e-07	1.43546e-07	1.45275e-07	1.4399e-07	1.36821e-07	1.34812e-07	1.26776e-07	1.24473e-07	1.19729e-07	1.09819e-07	9.34531e-08	9.02768e-08	8.07881e-08	7.64586e-08	7.32734e-08	7.18062e-08	6.83286e-08	6.47049e-08	6.63842e-08	6.61968e-08	6.80145e-08	7.69995e-08	7.5084e-08	7.78982e-08	7.64082e-08	8.50973e-08	8.37463e-08	8.79858e-08	1.01257e-07	1.11802e-07	1.16466e-07	1.18117e-07	1.27939e-07	1.25428e-07	1.32666e-07	1.38899e-07	1.40684e-07	1.37307e-07	1.3909e-07	1.38147e-07	1.34765e-07	1.35397e-07	1.28858e-07
1.6533e-07	1.62705e-07	1.60073e-07	1.61021e-07	1.59238e-07	1.6046e-07	1.4576e-07	1.4482e-07	1.41437e-07	1.41204e-07	1.35946e-07	1.28101e-07	1.18675e-07	1.21432e-07	1.16153e-07	1.06425e-07	9.05251e-08	7.1753e-08	7.13311e-08	6.55989e-08	6.41642e-08	6.43026e-08	6.35762e-08	5.9691e-08	5.93865e-08	5.95083e-08	5.86223e-08	5.75892e-08	6.21448e-08	6.62665e-08	6.59393e-08	6.27408e-08	6.71389e-08	7.46884e-08	7.72158e-08	8.36119e-08	8.81407e-08	1.00267e-07	1.09092e-07	1.18631e-07	1.22718e-07	1.34833e-07	1.35904e-07	1.3855e-07	1.39043e-07	1.4068e-07	1.47191e-07	1.45383e-07	1.46441e-07	1.409e-07
1.81853e-07	1.80579e-07	1.72272e-07	1.65103e-07	1.59647e-07	1.55618e-07	1.5072e-07	1.42374e-07	1.39325e-07	1.33402e-07	1.27041e-07	1.15655e-07	1.08276e-07	1.04619e-07	9.55065e-08	8.89683e-08	7.19557e-08	6.08161e-08	5.75571e-08	5.19976e-08	5.58964e-08	5.66345e-08	5.59329e-08	5.0637e-08	4.70563e-08	5.72363e-08	5.37882e-08	5.37765e-08	4.88842e-08	5.24474e-08	5.24209e-08	5.46839e-08	5.80896e-08	6.30681e-08	6.64648e-08	7.38724e-08	8.02721e-08	8.88187e-08	1.00373e-07	1.1264e-07	1.27485e-07	1.36446e-07	1.32786e-07	1.35575e-07	1.43379e-07	1.45158e-07	1.51092e-07	1.56594e-07	1.60945e-07	1.59558e-07
1.87459e-07	1.91268e-07	1.85603e-07	1.72327e-07	1.6148e-07	1.53921e-07	1.49794e-07	1.41069e-07	1.31761e-07	1.33055e-07	1.22438e-07	1.08084e-07	1.02325e-07	8.78107e-08	7.73027e-08	7.30958e-08	5.956e-08	5.11784e-08	4.45098e-08	4.48599e-08	4.33382e-08	4.66846e-08	4.85897e-08	4.27442e-08	3.47407e-08	3.87757e-08	4.55286e-08	4.05162e-08	3.87956e-08	3.82158e-08	4.26487e-08	5.12342e-08	5.42213e-08	5.31875e-08	5.7884e-08	6.57298e-08	8.21742e-08	9.33076e-08	9.827e-08	1.09824e-07	1.21803e-07	1.29332e-07	1.31838e-07	1.41223e-07	1.44294e-07	1.57686e-07	1.63186e-07	1.6897e-07	1.70018e-07	1.71924e-07
1.94192e-07	1.94913e-07	1.88021e-07	1.7366e-07	1.61008e-07	1.53506e-07	1.50869e-07	1.37321e-07	1.23189e-07	1.13634e-07	1.01918e-07	9.62132e-08	8.80602e-08	7.78892e-08	6.75645e-08	5.72297e-08	5.03266e-08	4.24099e-08	4.45214e-08	4.34688e-08	3.8822e-08	3.54567e-08	3.07919e-08	3.45788e-08	3.69232e-08	3.1946e-08	3.55643e-08	3.44426e-08	3.46035e-08	3.61906e-08	3.90609e-08	4.30709e-08	4.70737e-08	5.27903e-08	5.89302e-08	7.09428e-08	8.25186e-08	9.05032e-08	1.0135e-07	1.1305e-07	1.15281e-07	1.2654e-07	1.40805e-07	1.54061e-07	1.58994e-07	1.66791e-07	1.72145e-07	1.73909e-07	1.75526e-07	1.85169e-07
1.99043e-07	1.94096e-07	1.85405e-07	1.7498e-07	1.61529e-07	1.53513e-07	1.43046e-07	1.23817e-07	1.11746e-07	9.79401e-08	9.53066e-08	8.44867e-08	7.83863e-08	6.58207e-08	5.53939e-08	4.71061e-08	4.64066e-08	4.31144e-08	3.49353e-08	3.42017e-08	3.31704e-08	2.71095e-08	2.41927e-08	2.14089e-08	2.26301e-08	2.54188e-08	2.71939e-08	3.05368e-08	2.69873e-08	3.44703e-08	4.4382e-08	4.15227e-08	4.58246e-08	5.14088e-08	5.85622e-08	7.08699e-08	8.31699e-08	9.90473e-08	1.08895e-07	1.14003e-07	1.20538e-07	1.39112e-07	1.51799e-07	1.6147e-07	1.69413e-07	1.75199e-07	1.78255e-07	1.83457e-07	1.94532e-07	1.90546e-07
1.96131e-07	1.9068e-07	1.85069e-07	1.70837e-07	1.54725e-07	1.48492e-07	1.31057e-07	1.09735e-07	9.70007e-08	8.97006e-08	8.22422e-08	7.17576e-08	6.49867e-08	5.46166e-08	4.89645e-08	4.53061e-08	3.76189e-08	3.36466e-08	3.10951e-08	3.02515e-08	3.06856e-08	2.12129e-08	2.14789e-08	2.33103e-08	2.34091e-08	2.26359e-08	2.22816e-08	2.1486e-08	2.31173e-08	3.43455e-08	4.05444e-08	3.69821e-08	4.35911e-08	4.99035e-08	5.85008e-08	7.02436e-08	8.02566e-08	9.48494e-08	1.02264e-07	1.20712e-07	1.25959e-07	1.48262e-07	1.64679e-07	1.69329e-07	1.77557e-07	1.83197e-07	1.88831e-07	1.95892e-07	1.98931e-07	2.01104e-07
1.97644e-07	1.89541e-07	1.79699e-07	1.63814e-07	1.48915e-07	1.41167e-07	1.22789e-07	1.07262e-07	9.45842e-08	8.08856e-08	7.46265e-08	6.57694e-08	5.7039e-08	5.02997e-08	4.22538e-08	3.44788e-08	3.68694e-08	3.06408e-08	2.79821e-08	2.35878e-08	2.04696e-08	2.43635e-08	2.5949e-08	1.90603e-08	1.87544e-08	2.17334e-08	1.91069e-08	2.2347e-08	2.74388e-08	3.07976e-08	3.12765e-08	3.67627e-08	4.29545e-08	4.84181e-08	6.16143e-08	7.86716e-08	8.2526e-08	9.33967e-08	1.05835e-07	1.19411e-07	1.30396e-07	1.53131e-07	1.66967e-07	1.75345e-07	1.84001e-07	1.90785e-07	1.98852e-07	2.0218e-07	2.06791e-07	2.07093e-07
1.92255e-07	1.84514e-07	1.72879e-07	1.59933e-07	1.44527e-07	1.32112e-07	1.2025e-07	1.06647e-07	9.38849e-08	8.25367e-08	7.71918e-08	6.46579e-08	5.00977e-08	4.13983e-08	3.89901e-08	3.68509e-08	3.49808e-08	3.42405e-08	2.78908e-08	2.84073e-08	2.4032e-08	2.25084e-08	2.24029e-08	1.8697e-08	2.05683e-08	1.99868e-08	2.22586e-08	2.52331e-08	3.43595e-08	3.54419e-08	3.37863e-08	3.61325e-08	4.29112e-08	5.52698e-08	6.74727e-08	7.96635e-08	8.84011e-08	9.7414e-08	1.0914e-07	1.17271e-07	1.31414e-07	1.55584e-07	1.63827e-07	1.84536e-07	1.9362e-07	1.9739e-07	2.06887e-07	2.12217e-07	2.0707e-07	2.13531e-07
1.80105e-07	1.72585e-07	1.62459e-07	1.52596e-07	1.40702e-07	1.27064e-07	1.16414e-07	1.00579e-07	9.4616e-08	7.88802e-08	6.81416e-08	5.63779e-08	4.98989e-08	3.99577e-08	3.84566e-08	3.66487e-08	3.4821e-08	3.31174e-08	2.85268e-08	2.32005e-08	2.28747e-08	2.48252e-08	2.4607e-08	2.22204e-08	2.35451e-08	2.0121e-08	2.15559e-08	2.65596e-08	2.91099e-08	3.5373e-08	3.53115e-08	4.59901e-08	4.60428e-08	5.97041e-08	6.93365e-08	7.8095e-08	9.96028e-08	1.04033e-07	1.14187e-07	1.2562e-07	1.45644e-07	1.62359e-07	1.68165e-07	1.84714e-07	1.97668e-07	2.05736e-07	2.08059e-07	2.11376e-07	2.11528e-07	2.13823e-07
1.67219e-07	1.5734e-07	1.52597e-07	1.46537e-07	1.3328e-07	1.25304e-07	1.14147e-07	1.02105e-07	8.77433e-08	7.69425e-08	7.34309e-08	5.54125e-08	5.14238e-08	5.15706e-08	4.75364e-08	4.23328e-08	3.79677e-08	3.6449e-08	2.87432e-08	2.73261e-08	2.3164e-08	2.27102e-08	2.59651e-08	2.61894e-08	2.75418e-08	2.62945e-08	2.25913e-08	3.22061e-08	3.82185e-08	3.99118e-08	5.10526e-08	5.47203e-08	5.88022e-08	6.76005e-08	7.72438e-08	8.41476e-08	1.00071e-07	1.11678e-07	1.22124e-07	1.36285e-07	1.49285e-07	1.61126e-07	1.76396e-07	2.00687e-07	2.05178e-07	2.08511e-07	2.12406e-07	2.12562e-07	2.14142e-07	2.12844e-07
1.56607e-07	1.52976e-07	1.48312e-07	1.36879e-07	1.31583e-07	1.25112e-07	1.15458e-07	1.0635e-07	9.90785e-08	8.26029e-08	7.06897e-08	6.23353e-08	5.88308e-08	5.53011e-08	5.92031e-08	4.93145e-08	4.37038e-08	3.95034e-08	3.31288e-08	2.90257e-08	3.04926e-08	2.86393e-08	2.66209e-08	2.90265e-08	2.89736e-08	2.86133e-08	3.03839e-08	3.8301e-08	4.49081e-08	5.73757e-08	5.82096e-08	5.90254e-08	7.15821e-08	7.59478e-08	8.86137e-08	9.55272e-08	1.0773e-07	1.18914e-07	1.29939e-07	1.45824e-07	1.58541e-07	1.67945e-07	1.81207e-07	1.97036e-07	2.05253e-07	2.06718e-07	2.09604e-07	2.1463e-07	2.08173e-07	2.15614e-07
1.50419e-07	1.45725e-07	1.39422e-07	1.32226e-07	1.2672e-07	1.2276e-07	1.16905e-07	1.13027e-07	1.05534e-07	8.92652e-08	7.06728e-08	6.95463e-08	6.56672e-08	6.63491e-08	6.04076e-08	6.10356e-08	4.87314e-08	3.95561e-08	3.33667e-08	3.76202e-08	4.71549e-08	4.40464e-08	3.73292e-08	3.84756e-08	4.04595e-08	4.027e-08	4.13491e-08	5.00067e-08	6.32319e-08	6.78326e-08	6.8828e-08	7.3532e-08	8.22317e-08	9.4354e-08	1.1076e-07	1.18113e-07	1.24732e-07	1.29756e-07	1.36198e-07	1.49506e-07	1.60504e-07	1.73064e-07	1.77435e-07	1.91543e-07	2.03199e-07	2.02365e-07	2.08401e-07	2.117e-07	2.09824e-07	2.03777e-07
1.37327e-07	1.33151e-07	1.32524e-07	1.27417e-07	1.2586e-07	1.24557e-07	1.17484e-07	1.12672e-07	1.07828e-07	9.95106e-08	8.71464e-08	7.50379e-08	7.16462e-08	6.98017e-08	6.27652e-08	5.91411e-08	5.83563e-08	5.81169e-08	4.62345e-08	4.78042e-08	4.6766e-08	5.12939e-08	4.84827e-08	5.2099e-08	5.28224e-08	5.20875e-08	5.17587e-08	6.99048e-08	7.77031e-08	8.13205e-08	7.90364e-08	8.86327e-08	9.93551e-08	1.12638e-07	1.24753e-07	1.33551e-07	1.34873e-07	1.37897e-07	1.49219e-07	1.56078e-07	1.65501e-07	1.74334e-07	1.74403e-07	1.8392e-07	1.95143e-07	2.00471e-07	2.05785e-07	2.0707e-07	1.95865e-07	1.92678e-07
1.27226e-07	1.25433e-07	1.25896e-07	1.26465e-07	1.25275e-07	1.24766e-07	1.16764e-07	1.15753e-07	1.14563e-07	1.08894e-07	9.51593e-08	7.96706e-08	8.06395e-08	7.71304e-08	6.90005e-08	6.90126e-08	6.56955e-08	6.22044e-08	5.897e-08	5.59928e-08	6.0013e-08	6.7016e-08	7.21269e-08	7.03271e-08	6.82135e-08	6.76507e-08	7.39451e-08	8.00706e-08	8.84654e-08	8.93791e-08	9.37105e-08	1.04471e-07	1.11624e-07	1.26641e-07	1.38052e-07	1.37396e-07	1.38296e-07	1.47493e-07	1.571e-07	1.63103e-07	1.64642e-07	1.74192e-07	1.73831e-07	1.77324e-07	1.91841e-07	1.88562e-07	1.8799e-07	1.88264e-07	1.84795e-07	1.83893e-07
1.12372e-07	1.1698e-07	1.2298e-07	1.25069e-07	1.22671e-07	1.2597e-07	1.21487e-07	1.227e-07	1.17136e-07	1.08237e-07	1.02312e-07	9.39124e-08	9.32209e-08	8.30299e-08	8.45627e-08	7.86048e-08	7.13227e-08	6.85963e-08	6.71279e-08	7.23673e-08	8.24509e-08	8.79148e-08	8.71825e-08	8.24052e-08	8.46252e-08	7.73524e-08	7.95157e-08	8.8678e-08	9.23642e-08	9.47334e-08	1.07258e-07	1.10866e-07	1.19182e-07	1.27187e-07	1.35455e-07	1.40259e-07	1.49628e-07	1.5367e-07	1.54822e-07	1.62407e-07	1.62657e-07	1.66186e-07	1.68549e-07	1.68025e-07	1.6906e-07	1.72659e-07	1.71365e-07	1.6733e-07	1.68154e-07	1.72405e-07
1.09541e-07	1.16108e-07	1.18327e-07	1.18353e-07	1.20485e-07	1.253e-07	1.26775e-07	1.26344e-07	1.25585e-07	1.19337e-07	1.11328e-07	1.05001e-07	1.05375e-07	9.66774e-08	9.5399e-08	9.48008e-08	8.68532e-08	8.38889e-08	8.99237e-08	9.73582e-08	9.93097e-08	9.63526e-08	9.58006e-08	9.23487e-08	9.17333e-08	8.64984e-08	8.61087e-08	9.37197e-08	9.74299e-08	1.01685e-07	1.07777e-07	1.14845e-07	1.23751e-07	1.33778e-07	1.42919e-07	1.48736e-07	1.53383e-07	1.57575e-07	1.56296e-07	1.6331e-07	1.59262e-07	1.62075e-07	1.59991e-07	1.61043e-07	1.59063e-07	1.52333e-07	1.54331e-07	1.57602e-07	1.52538e-07	1.50183e-07
1.03248e-07	1.13065e-07	1.1036e-07	1.19796e-07	1.26605e-07	1.31217e-07	1.2718e-07	1.31272e-07	1.32309e-07	1.2771e-07	1.22639e-07	1.20106e-07	1.17246e-07	1.16639e-07	1.07389e-07	1.05842e-07	1.01676e-07	1.08656e-07	1.08142e-07	1.13184e-07	1.1948e-07	1.1642e-07	1.13755e-07	1.0575e-07	9.9719e-08	8.99265e-08	8.99959e-08	9.69167e-08	9.92176e-08	1.03639e-07	1.09464e-07	1.16694e-07	1.27194e-07	1.41968e-07	1.45099e-07	1.4978e-07	1.5716e-07	1.59066e-07	1.55641e-07	1.60796e-07	1.61482e-07	1.63865e-07	1.58053e-07	1.50785e-07	1.48516e-07	1.43357e-07	1.27424e-07	1.2151e-07	1.20597e-07	1.13643e-07
9.34906e-08	1.02547e-07	1.1987e-07	1.21512e-07	1.25972e-07	1.31387e-07	1.34603e-07	1.40209e-07	1.38168e-07	1.49417e-07	1.49723e-07	1.45825e-07	1.41452e-07	1.34598e-07	1.27271e-07	1.25352e-07	1.2296e-07	1.33864e-07	1.2881e-07	1.24864e-07	1.2891e-07	1.27899e-07	1.26707e-07	1.17017e-07	1.07722e-07	9.52371e-08	9.07474e-08	9.08125e-08	9.85876e-08	1.02315e-07	1.18773e-07	1.22007e-07	1.29655e-07	1.39712e-07	1.46011e-07	1.4927e-07	1.54938e-07	1.55274e-07	1.56157e-07	1.52855e-07	1.55408e-07	1.522e-07	1.46817e-07	1.35532e-07	1.26232e-07	1.15333e-07	1.05129e-07	9.80602e-08	9.29788e-08	9.16067e-08
9.03079e-08	1.06493e-07	1.1574e-07	1.23643e-07	1.25757e-07	1.33555e-07	1.41015e-07	1.43118e-07	1.53202e-07	1.59221e-07	1.61033e-07	1.60359e-07	1.54763e-07	1.45249e-07	1.52179e-07	1.51752e-07	1.56012e-07	1.57935e-07	1.52358e-07	1.44158e-07	1.39357e-07	1.36238e-07	1.34082e-07	1.2572e-07	1.17464e-07	1.01713e-07	8.82199e-08	9.07507e-08	9.69743e-08	1.06891e-07	1.2079e-07	1.25333e-07	1.26833e-07	1.36331e-07	1.38772e-07	1.39748e-07	1.53887e-07	1.49785e-07	1.46945e-07	1.40636e-07	1.4018e-07	1.3683e-07	1.24993e-07	1.15713e-07	1.03828e-07	9.65085e-08	9.14606e-08	8.33795e-08	7.62811e-08	8.16378e-08
8.95407e-08	1.04969e-07	1.18046e-07	1.25043e-07	1.3227e-07	1.3643e-07	1.46272e-07	1.5821e-07	1.68948e-07	1.66154e-07	1.76215e-07	1.78624e-07	1.7281e-07	1.65082e-07	1.69351e-07	1.79307e-07	1.81617e-07	1.68394e-07	1.71759e-07	1.64898e-07	1.62868e-07	1.46599e-07	1.39178e-07	1.27987e-07	1.16469e-07	1.01038e-07	8.82929e-08	8.64071e-08	9.43779e-08	1.08048e-07	1.13077e-07	1.14342e-07	1.22886e-07	1.3068e-07	1.37149e-07	1.38997e-07	1.487e-07	1.47474e-07	1.41342e-07	1.32313e-07	1.28131e-07	1.15604e-07	1.0348e-07	9.2333e-08	8.9908e-08	8.32998e-08	7.89618e-08	7.30232e-08	6.77792e-08	6.60983e-08
8.7604e-08	1.02566e-07	1.20048e-07	1.23703e-07	1.3877e-07	1.44744e-07	1.58834e-07	1.73153e-07	1.79242e-07	1.78679e-07	1.924e-07	1.91585e-07	1.89569e-07	1.89939e-07	1.87532e-07	1.85218e-07	1.90597e-07	1.84742e-07	1.84002e-07	1.7547e-07	1.73918e-07	1.67731e-07	1.53182e-07	1.39736e-07	1.15492e-07	1.00669e-07	7.90646e-08	8.16535e-08	8.82174e-08	9.35946e-08	1.00797e-07	1.03517e-07	1.11936e-07	1.21752e-07	1.21496e-07	1.22495e-07	1.26903e-07	1.28983e-07	1.31031e-07	1.21576e-07	1.13094e-07	1.04009e-07	8.94464e-08	9.23501e-08	7.83057e-08	7.05445e-08	6.67729e-08	6.01085e-08	5.39939e-08	5.58864e-08
9.68296e-08	1.05305e-07	1.1687e-07	1.34107e-07	1.42533e-07	1.60791e-07	1.71101e-07	1.80346e-07	1.83652e-07	1.94642e-07	1.99982e-07	2.0254e-07	1.97441e-07	1.96302e-07	2.00844e-07	1.98736e-07	2.00304e-07	1.99525e-07	1.96113e-07	1.91648e-07	1.82974e-07	1.69949e-07	1.60749e-07	1.42038e-07	1.21846e-07	9.80241e-08	6.72749e-08	6.30108e-08	7.23268e-08	8.03105e-08	8.15136e-08	9.18541e-08	1.05023e-07	1.13135e-07	1.20923e-07	1.21218e-07	1.19326e-07	1.22418e-07	1.22895e-07	1.16885e-07	1.06542e-07	9.08614e-08	7.94523e-08	7.38928e-08	6.81611e-08	5.86731e-08	5.48939e-08	5.32395e-08	5.04125e-08	5.44441e-08
9.80022e-08	1.11465e-07	1.22852e-07	1.36322e-07	1.56608e-07	1.70805e-07	1.82356e-07	1.89397e-07	2.00247e-07	2.02287e-07	2.05556e-07	2.0604e-07	2.0374e-07	2.01524e-07	2.03552e-07	2.04663e-07	2.05575e-07	2.04997e-07	2.00063e-07	1.97084e-07	1.86165e-07	1.74478e-07	1.64461e-07	1.45934e-07	1.16747e-07	9.43949e-08	5.39279e-08	3.66453e-08	4.12574e-08	6.43237e-08	8.37617e-08	9.45535e-08	1.08172e-07	1.16874e-07	1.17507e-07	1.19104e-07	1.22958e-07	1.24481e-07	1.09334e-07	9.91702e-08	9.18405e-08	8.24701e-08	7.83731e-08	6.59276e-08	5.74668e-08	5.18443e-08	4.82007e-08	4.68237e-08	4.82878e-08	5.25939e-08
[truncated: 104 more columns]
