# Supplementary material for: Nano-optical designs for high-efficiency monolithic perovskite–silicon tandem solar cells
Source: Nat Nanotechnol. 2022 Oct 24;17(11):1214–21. doi: 10.1038/s41565-022-01228-8 (PMC9646483; doi:10.1038/s41565-022-01228-8)
Supplement: Source Data Fig. 2 — Source data of Fig. 2c (fabrication yield), 2f (SEM) and 2g (GIWAXS). [file 41565_2022_1228_MOESM3_ESM.xlsx]

## Sheet: Fig2c
	sample yield	sample waste
nanotexture	43	2
planar	15	15

## Sheet: Fig2f
projected area	count		projected area	count
µm2	-		µm2	-
	nanotexture			planar
0.0025	37		0.00211	51
0.00749	38		0.00632	50
0.01249	27		0.01054	43
0.01748	30		0.01475	37
0.02248	14		0.01896	23
0.02747	16		0.02318	22
0.03246	12		0.02739	18
0.03746	11		0.03161	10
0.04245	13		0.03582	17
0.04745	7		0.04003	12
0.05244	2		0.04425	10
0.05744	3		0.04846	7
0.06243	4		0.05268	9
0.06743	7		0.05689	9
0.07242	2		0.06111	5
0.07742	5		0.06532	9
0.08241	7		0.06953	11
0.08741	3		0.07375	5
0.0924	7		0.07796	6
0.09739	4		0.08218	3
0.10239	3		0.08639	3
0.10738	5		0.0906	7
0.11238	5		0.09482	2
0.11737	2		0.09903	6
0.12237	2		0.10325	4
0.12736	3		0.10746
0.13236	3		0.11168	4
0.13735	5		0.11589	3
0.14235	1		0.1201	5
0.14734	1		0.12432	2
0.15234			0.12853	3
0.15733	3		0.13275	2
0.16232	1		0.13696	1
0.16732	2		0.14117	4
0.17231	2		0.14539	3
0.17731	1		0.1496	3
0.1823	3		0.15382	2
0.1873	2		0.15803	2
0.19229	1		0.16225
0.19729			0.16646	3
0.20228	1		0.17067	2
0.20728			0.17489
0.21227	3		0.1791
0.21727	1		0.18332	2
0.22226	3		0.18753	1
0.22725	1		0.19175	2
0.23225			0.19596
0.23724			0.20017
0.24224	1		0.20439	1
0.24723	1		0.2086
0.25223	2		0.21282	2
0.25722	1		0.21703	1
0.26222	1		0.22124	1
0.26721			0.22546	1
0.27221	1		0.22967	1
0.2772			0.23389	1
0.28219	1		0.2381
0.28719	1		0.24232
0.29218	1		0.24653
0.29718			0.25074
0.30217			0.25496
0.30717			0.25917
0.31216	1		0.26339
0.31716			0.2676
0.32215			0.27181
0.32715			0.27603
0.33214			0.28024
0.33714			0.28446
0.34213			0.28867
0.34712			0.29289
0.35212			0.2971
0.35711			0.30131
0.36211			0.30553
0.3671			0.30974	1
0.3721			0.31396
0.37709			0.31817
0.38209			0.32238	1
0.38708			0.3266
0.39208			0.33081
0.39707			0.33503
0.40207			0.33924
0.40706			0.34346
0.41205			0.34767
0.41705			0.35188
0.42204	1		0.3561
0.42704			0.36031
0.43203			0.36453
0.43703			0.36874
0.44202			0.37295
0.44702			0.37717
0.45201			0.38138
0.45701	1		0.3856
0.462			0.38981
0.467			0.39403
0.47199			0.39824
0.47698			0.40245
0.48198			0.40667
0.48697			0.41088
0.49197			0.4151
0.49696	1		0.41931	1
0.00229	22		0.00232	4
0.00687	23		0.00696	13
0.01145	28		0.0116	18
0.01602	22		0.01624	17
0.0206	20		0.02088	23
0.02518	17		0.02552	23
0.02976	10		0.03016	15
0.03434	8		0.0348	16
0.03892	9		0.03944	13
0.04349	5		0.04408	19
0.04807	5		0.04872	6
0.05265	6		0.05336	7
0.05723	6		0.058	7
0.06181	5		0.06264	5
0.06639	6		0.06728	5
0.07097	7		0.07192	7
0.07554	10		0.07656	4
0.08012	2		0.0812	5
0.0847	3		0.08584	9
0.08928	2		0.09048	4
0.09386	4		0.09512	8
0.09844	5		0.09976	6
0.10301	3		0.10439	6
0.10759	3		0.10903	1
0.11217	4		0.11367	4
0.11675	1		0.11831	5
0.12133	5		0.12295	1
0.12591	3		0.12759	7
0.13048	2		0.13223	2
0.13506	1		0.13687	1
0.13964	2		0.14151	1
0.14422	2		0.14615	1
0.1488	3		0.15079
0.15338	4		0.15543	2
0.15795	1		0.16007	1
0.16253	3		0.16471	2
0.16711	3		0.16935	2
0.17169	2		0.17399	3
0.17627			0.17863	1
0.18085	2		0.18327	2
0.18542			0.18791	2
0.19	3		0.19255	1
0.19458	1		0.19719
0.19916			0.20183	2
0.20374	1		0.20647	2
0.20832	2		0.21111
0.2129	4		0.21575	1
0.21747			0.22039	2
0.22205	1		0.22503
0.22663	1		0.22967
0.23121			0.23431	2
0.23579	3		0.23895
0.24037	1		0.24359
0.24494			0.24823	1
0.24952	1		0.25287	1
0.2541	1		0.25751
0.25868	1		0.26215
0.26326			0.26679
0.26784	1		0.27143
0.27241			0.27607
0.27699			0.28071	1
0.28157			0.28535
0.28615			0.28999
0.29073	1		0.29463
0.29531			0.29927
0.29988			0.30391
0.30446			0.30855
0.30904	1		0.31318
0.31362	1		0.31782	1
0.3182	2		0.32246
0.32278			0.3271
0.32736			0.33174
0.33193			0.33638	1
0.33651			0.34102
0.34109			0.34566	1
0.34567			0.3503	1
0.35025			0.35494
0.35483			0.35958
0.3594			0.36422
0.36398			0.36886
0.36856			0.3735
0.37314			0.37814
0.37772			0.38278
0.3823	1		0.38742
0.38687			0.39206	1
0.39145			0.3967
0.39603			0.40134
0.40061			0.40598
0.40519			0.41062
0.40977			0.41526
0.41434			0.4199
0.41892			0.42454
0.4235			0.42918
0.42808			0.43382
0.43266			0.43846
0.43724			0.4431
0.44181			0.44774
0.44639			0.45238
0.45097			0.45702
0.45555	1		0.46166	1
0.00275	29		0.00167	39
0.00824	39		0.00501	47
0.01373	47		0.00835	33
0.01922	27		0.01168	24
0.02472	11		0.01502	30
0.03021	26		0.01836	16
0.0357	19		0.0217	16
0.04119	10		0.02504	20
0.04669	12		0.02838	9
0.05218	13		0.03171	10
0.05767	10		0.03505	10
0.06317	13		0.03839	7
0.06866	8		0.04173	10
0.07415	11		0.04507	4
0.07964	6		0.04841	6
0.08514	7		0.05174	6
0.09063	4		0.05508	6
0.09612	4		0.05842	3
0.10161	7		0.06176	1
0.10711	9		0.0651	6
0.1126	2		0.06844	2
0.11809	5		0.07177	8
0.12358	1		0.07511	6
0.12908	2		0.07845	11
0.13457	4		0.08179	4
0.14006	1		0.08513	3
0.14556			0.08847	4
0.15105	1		0.0918	4
0.15654	3		0.09514	4
0.16203	2		0.09848	3
0.16753	1		0.10182	8
0.17302	2		0.10516	4
0.17851	1		0.1085	4
0.184			0.11183	1
0.1895	1		0.11517	5
0.19499	3		0.11851	2
0.20048	1		0.12185	3
0.20597	1		0.12519	2
0.21147	2		0.12853	1
0.21696	3		0.13186	2
0.22245			0.1352	1
0.22795			0.13854
0.23344	2		0.14188	1
0.23893			0.14522
0.24442	1		0.14856	1
0.24992	2		0.15189
0.25541	1		0.15523	2
0.2609	1		0.15857	2
0.26639			0.16191	3
0.27189	2		0.16525	1
0.27738			0.16859	2
0.28287			0.17192	3
0.28836			0.17526	2
0.29386			0.1786
0.29935			0.18194
0.30484			0.18528	1
0.31034	1		0.18862	3
0.31583			0.19195
0.32132	1		0.19529
0.32681			0.19863	1
0.33231			0.20197	1
0.3378			0.20531	1
0.34329			0.20865
0.34878			0.21198
0.35428			0.21532
0.35977			0.21866
0.36526			0.222	1
0.37075			0.22534
0.37625			0.22868
0.38174			0.23201
0.38723			0.23535	1
0.39273			0.23869
0.39822			0.24203
0.40371			0.24537
0.4092			0.24871
0.4147			0.25204
0.42019			0.25538	1
0.42568			0.25872	1
0.43117			0.26206
0.43667			0.2654
0.44216			0.26874
0.44765			0.27207
0.45314			0.27541
0.45864			0.27875
0.46413			0.28209
0.46962			0.28543
0.47512			0.28877	1
0.48061			0.2921
0.4861			0.29544
0.49159			0.29878
0.49709			0.30212	1
0.50258			0.30546
0.50807			0.3088
0.51356			0.31213
0.51906			0.31547
0.52455			0.31881
0.53004			0.32215
0.53553			0.32549
0.54103			0.32883
0.54652	1		0.33216	1
0.00231	47		0.00167	42
0.00692	33		0.005	45
0.01154	26		0.00833	36
0.01615	14		0.01166	29
0.02077	14		0.015	19
0.02538	18		0.01833	24
0.03	14		0.02166	13
0.03461	10		0.025	16
0.03923	10		0.02833	14
0.04384	7		0.03166	9
0.04846	6		0.03499	7
0.05307	7		0.03833	8
0.05769	4		0.04166	7
0.0623	5		0.04499	14
0.06692	7		0.04832	7
0.07153	6		0.05166	7
0.07615	4		0.05499	5
0.08076	6		0.05832	7
0.08538	4		0.06166	10
0.08999	4		0.06499	1
0.09461	4		0.06832	2
0.09922	2		0.07165	4
0.10384	5		0.07499	5
0.10845	1		0.07832	6
0.11307	2		0.08165	1
0.11768	2		0.08498	4
0.1223	4		0.08832
0.12691	4		0.09165	4
0.13153	1		0.09498	9
0.13614	1		0.09831	2
0.14076	1		0.10165	4
0.14537	4		0.10498	2
0.14998	1		0.10831	3
0.1546	1		0.11165	3
0.15921	1		0.11498	1
0.16383	1		0.11831	5
0.16844	5		0.12164	1
0.17306			0.12498	1
0.17767	1		0.12831	3
0.18229	2		0.13164	2
0.1869			0.13497	3
0.19152	1		0.13831	3
0.19613	3		0.14164	1
0.20075	1		0.14497	1
0.20536			0.14831	2
0.20998	2		0.15164	1
0.21459	2		0.15497	2
0.21921	3		0.1583	1
0.22382	1		0.16164	1
0.22844	2		0.16497
0.23305	1		0.1683	2
0.23767			0.17163	3
0.24228	2		0.17497	1
0.2469	1		0.1783
0.25151	1		0.18163	1
0.25613			0.18497	2
0.26074			0.1883	1
0.26536			0.19163	2
0.26997			0.19496
0.27459			0.1983	1
0.2792	1		0.20163
0.28382	1		0.20496
0.28843			0.20829	2
0.29305			0.21163
0.29766			0.21496
0.30228	1		0.21829	1
0.30689			0.22163	1
0.31151			0.22496
0.31612			0.22829
0.32074			0.23162
0.32535			0.23496	1
0.32997	1		0.23829
0.33458			0.24162
0.3392			0.24495
0.34381			0.24829
0.34843			0.25162
0.35304			0.25495	1
0.35766			0.25828
0.36227			0.26162	1
0.36689			0.26495
0.3715			0.26828
0.37612			0.27162
0.38073			0.27495
0.38535			0.27828
0.38996	1		0.28161
0.39458			0.28495
0.39919			0.28828
0.40381			0.29161
0.40842			0.29494	1
0.41304			0.29828	1
0.41765			0.30161
0.42227			0.30494
0.42688			0.30828
0.43149	1		0.31161
0.43611			0.31494
0.44072			0.31827
0.44534			0.32161
0.44995			0.32494
0.45457			0.32827
0.45918	1		0.3316	2
0.00175	7		0.00133	15
0.00525	14		0.00399	37
0.00875	17		0.00665	36
0.01226	19		0.00932	26
0.01576	26		0.01198	14
0.01926	19		0.01464	14
0.02276	20		0.0173	18
0.02626	12		0.01996	15
0.02977	16		0.02262	14
0.03327	17		0.02528	11
0.03677	3		0.02795	11
0.04027	11		0.03061	11
0.04377	5		0.03327	15
0.04728	7		0.03593	6
0.05078	8		0.03859	8
0.05428	6		0.04125	12
0.05778	4		0.04392	7
0.06128	11		0.04658	9
0.06479	6		0.04924	6
0.06829	10		0.0519	3
0.07179	9		0.05456	3
0.07529	5		0.05722	2
0.07879	2		0.05989	8
0.0823	6		0.06255	6
0.0858	4		0.06521	4
0.0893	4		0.06787	2
0.0928	1		0.07053	3
0.0963	8		0.07319	1
0.0998	4		0.07585	5
0.10331	3		0.07852	8
0.10681	2		0.08118	1
0.11031	3		0.08384	4
0.11381	3		0.0865	2
0.11731	4		0.08916	2
0.12082	2		0.09182	3
0.12432	2		0.09449	4
0.12782	4		0.09715	1
0.13132	2		0.09981	2
0.13482			0.10247	2
0.13833	2		0.10513	2
0.14183	3		0.10779	2
0.14533	1		0.11046
0.14883			0.11312	2
0.15233	2		0.11578
0.15584	2		0.11844	4
0.15934			0.1211	2
0.16284	1		0.12376	4
0.16634	1		0.12642	3
0.16984	2		0.12909
0.17335	1		0.13175	2
0.17685	1		0.13441
0.18035			0.13707	2
0.18385			0.13973	4
0.18735			0.14239	3
0.19086	1		0.14506	3
0.19436	2		0.14772	3
0.19786			0.15038
0.20136	1		0.15304	2
0.20486	1		0.1557	3
0.20836	1		0.15836	1
0.21187			0.16103	1
0.21537			0.16369
0.21887	1		0.16635
0.22237	2		0.16901
0.22587			0.17167
0.22938			0.17433
0.23288	1		0.17699
0.23638	1		0.17966
0.23988	2		0.18232
0.24338			0.18498
0.24689	1		0.18764
0.25039			0.1903
0.25389			0.19296	2
0.25739			0.19563
0.26089	1		0.19829
0.2644			0.20095
0.2679	1		0.20361
0.2714			0.20627
0.2749			0.20893
0.2784			0.2116
0.28191			0.21426	2
0.28541	1		0.21692
0.28891			0.21958
0.29241			0.22224	2
0.29591			0.2249
0.29941			0.22756	1
0.30292			0.23023
0.30642			0.23289
0.30992			0.23555
0.31342			0.23821
0.31692			0.24087	1
0.32043			0.24353
0.32393			0.2462	1
0.32743			0.24886
0.33093			0.25152	1
0.33443			0.25418
0.33794			0.25684
0.34144			0.2595
0.34494			0.26217	1
0.34844	1		0.26483	1

## Sheet: Fig2g
	Intensity nanotexture	Intensity planar
degree	a.u.	a.u.
0	0.04399	0.03324
0.18018	0.09488	0.08316
0.36036	0.14577	0.13307
0.54054	0.19665	0.18298
0.72072	0.24754	0.2329
0.9009	0.29843	0.28281
1.08108	0.34916	0.33255
1.26126	0.37295	0.35408
1.44144	0.39675	0.3756
1.62162	0.42054	0.39713
1.8018	0.44429	0.41865
1.98198	0.463	0.43962
2.16216	0.4817	0.46059
2.34234	0.50041	0.48156
2.52252	0.51902	0.50248
2.7027	0.53014	0.51972
2.88288	0.54127	0.53696
3.06306	0.5524	0.5542
3.24324	0.5635	0.57139
3.42342	0.57344	0.5862
3.6036	0.58339	0.60102
3.78378	0.59333	0.61583
3.96396	0.60326	0.63038
4.14414	0.61271	0.633
4.32432	0.62217	0.63563
4.5045	0.63162	0.63826
4.68468	0.64147	0.64119
4.86486	0.66609	0.65579
5.04505	0.69072	0.6704
5.22523	0.71535	0.685
5.40541	0.73908	0.69994
5.58559	0.73391	0.72584
5.76577	0.72873	0.75175
5.94595	0.72355	0.77765
6.12613	0.71897	0.80227
6.30631	0.73153	0.79028
6.48649	0.74408	0.77829
6.66667	0.75663	0.76631
6.84685	0.77017	0.75464
7.02703	0.80868	0.75101
7.20721	0.8472	0.74738
7.38739	0.88571	0.74375
7.56757	0.9215	0.74072
7.74775	0.89515	0.75158
7.92793	0.86881	0.76244
8.10811	0.84246	0.7733
8.28829	0.82105	0.78465
8.46847	0.90224	0.80617
8.64865	0.98343	0.82769
8.82883	1.06462	0.84922
9.00901	1.13962	0.87048
9.18919	1.09679	0.88687
9.36937	1.05397	0.90326
9.54955	1.01114	0.91965
9.72973	0.97014	0.93682
9.90991	0.96108	0.96771
10.0901	0.95203	0.99859
10.2703	0.94297	1.02947
10.4505	0.93532	1.0577
10.6306	0.95037	1.04277
10.8108	0.96542	1.02784
10.991	0.98048	1.01291
11.1712	0.99455	0.99943
11.3514	0.99368	1.00798
11.5315	0.99282	1.01653
11.7117	0.99196	1.02508
11.8919	0.993	1.03422
12.0721	1.02103	1.05168
12.2523	1.04907	1.06914
12.4324	1.07711	1.0866
12.6126	1.10223	1.10278
12.7928	1.08868	1.10184
12.973	1.07513	1.10091
13.1532	1.06157	1.09997
13.3333	1.05131	1.09981
13.5135	1.08217	1.10933
13.6937	1.11303	1.11885
13.8739	1.14389	1.12838
14.0541	1.17141	1.13529
14.2342	1.15945	1.11141
14.4144	1.14749	1.08752
14.5946	1.13554	1.06364
14.7748	1.12778	1.04307
14.955	1.16707	1.05962
15.1351	1.20636	1.07616
15.3153	1.24566	1.09271
15.4955	1.27913	1.11044
15.6757	1.2507	1.14078
15.8559	1.22228	1.17111
16.036	1.19385	1.20145
16.2162	1.16871	1.22961
16.3964	1.17681	1.2358
16.5766	1.18491	1.24199
16.7568	1.19302	1.24817
16.9369	1.20251	1.2529
17.1171	1.22547	1.24355
17.2973	1.24842	1.2342
17.4775	1.27138	1.22485
17.6577	1.2933	1.22019
17.8378	1.30573	1.25876
18.018	1.31815	1.29734
18.1982	1.33058	1.33591
18.3784	1.3396	1.36729
18.5586	1.31862	1.33523
18.7387	1.29765	1.30317
18.9189	1.27667	1.27111
19.0991	1.25858	1.24524
19.2793	1.2648	1.27157
19.4595	1.27103	1.2979
19.6396	1.27725	1.32423
19.8198	1.2798	1.34444
20	1.25255	1.31515
20.1802	1.2253	1.28585
20.3604	1.19804	1.25655
20.5405	1.18035	1.23243
20.7207	1.23695	1.2486
20.9009	1.29355	1.26477
21.0811	1.35015	1.28094
21.2613	1.39686	1.299
21.4414	1.36959	1.3312
21.6216	1.34232	1.3634
21.8018	1.31506	1.3956
21.982	1.29137	1.42136
22.1622	1.29347	1.40076
22.3423	1.29557	1.38016
22.5225	1.29767	1.35956
22.7027	1.29914	1.34472
22.8829	1.29618	1.36983
23.0631	1.29323	1.39494
23.2432	1.29027	1.42006
23.4234	1.28973	1.43657
23.6036	1.30535	1.39548
23.7838	1.32097	1.3544
23.964	1.33658	1.31332
24.1441	1.35323	1.2816
24.3243	1.37656	1.31042
24.5045	1.39989	1.33925
24.6847	1.42321	1.36807
24.8649	1.44457	1.39363
25.045	1.45362	1.39877
25.2252	1.46267	1.40391
25.4054	1.47172	1.40905
25.5856	1.48322	1.40685
25.7658	1.50952	1.36031
25.9459	1.53582	1.31377
26.1261	1.56212	1.26723
26.3063	1.57784	1.23649
26.4865	1.53161	1.29822
26.6667	1.48538	1.35995
26.8468	1.43916	1.42168
27.027	1.40171	1.47309
27.2072	1.41404	1.46604
27.3874	1.42637	1.45899
27.5676	1.4387	1.45194
27.7477	1.44706	1.44746
27.9279	1.43361	1.45706
28.1081	1.42016	1.46667
28.2883	1.4067	1.47627
28.4685	1.39969	1.48572
28.6486	1.42699	1.49433
28.8288	1.45429	1.50294
29.009	1.48159	1.51155
29.1892	1.50017	1.51544
29.3694	1.47358	1.49485
29.5495	1.44699	1.47427
29.7297	1.4204	1.45369
29.9099	1.40435	1.43629
30.0901	1.44131	1.43491
30.2703	1.47826	1.43354
30.4505	1.51521	1.43216
30.6306	1.53912	1.43282
30.8108	1.49931	1.44344
30.991	1.45951	1.45406
31.1712	1.41971	1.46468
31.3514	1.38707	1.47888
31.5315	1.38847	1.51005
31.7117	1.38986	1.54123
31.8919	1.39126	1.5724
32.0721	1.40544	1.59512
32.2522	1.47869	1.57879
32.4324	1.55194	1.56246
32.6126	1.62519	1.54613
32.7928	1.67003	1.51691
32.973	1.58709	1.42977
33.1531	1.50415	1.34262
33.3333	1.42121	1.25547
33.5135	1.35943	1.19536
33.6937	1.39026	1.25362
33.8739	1.4211	1.31188
34.054	1.45193	1.37013
34.2342	1.48277	1.42839
34.4144	1.5136	1.48665
34.5946	1.54444	1.5449
34.7748	1.57527	1.60316
34.9549	1.6061	1.66142
35.1351	1.63694	1.71968
35.3153	1.66777	1.77793
35.4955	1.69861	1.83619
35.6757	1.72944	1.89445
35.8559	1.76028	1.9527
36.036	1.79111	2.01096
36.2162	1.82194	2.06922
36.3964	1.85278	2.12747
36.5766	1.88361	2.18573
36.7568	1.91445	2.24399
36.9369	1.94528	2.30224
37.1171	1.96759	2.32294
37.2973	1.95702	2.19883
37.4775	1.94645	2.07472
37.6577	1.93588	1.9506
37.8378	1.92189	1.84466
38.018	1.89501	1.80707
38.1982	1.86813	1.76948
38.3784	1.84126	1.73189
38.5586	1.81036	1.6954
38.7387	1.76465	1.66292
38.9189	1.71894	1.63045
39.0991	1.67324	1.59798
39.2793	1.62618	1.57965
39.4595	1.57429	1.61207
39.6396	1.5224	1.64449
39.8198	1.4705	1.67692
40	1.43572	1.69595
40.1802	1.4609	1.66803
40.3604	1.48609	1.64011
40.5405	1.51127	1.61219
40.7207	1.52404	1.57384
40.9009	1.49428	1.49976
41.0811	1.46452	1.42569
41.2613	1.43476	1.35161
41.4414	1.4112	1.29816
41.6216	1.40841	1.31379
41.8018	1.40562	1.32942
41.982	1.40283	1.34505
42.1622	1.39835	1.3569
42.3423	1.3883	1.35637
42.5225	1.37826	1.35583
42.7027	1.36821	1.3553
42.8829	1.35664	1.35419
43.0631	1.34021	1.35125
43.2432	1.32377	1.34831
43.4234	1.30734	1.34536
43.6036	1.2956	1.34991
43.7838	1.29857	1.37791
43.964	1.30154	1.40591
44.1441	1.30451	1.43391
44.3243	1.32076	1.4498
44.5045	1.37776	1.42854
44.6847	1.43475	1.40727
44.8649	1.49174	1.38601
45.0451	1.51479	1.36502
45.2252	1.43602	1.34483
45.4054	1.35724	1.32464
45.5856	1.27847	1.30445
45.7658	1.2231	1.2858
45.946	1.23652	1.27166
46.1261	1.24993	1.25752
46.3063	1.26334	1.24338
46.4865	1.27073	1.24167
46.6667	1.26082	1.27571
46.8469	1.2509	1.30974
47.027	1.24099	1.34378
47.2072	1.24022	1.36121
47.3874	1.26521	1.33186
47.5676	1.2902	1.30251
47.7478	1.31519	1.27316
47.9279	1.32998	1.25208
48.1081	1.31663	1.25383
48.2883	1.30328	1.25559
48.4685	1.28993	1.25734
48.6487	1.28401	1.25215
48.8288	1.29819	1.22817
49.009	1.31237	1.20418
49.1892	1.32655	1.1802
49.3694	1.33716	1.17644
49.5496	1.33832	1.22627
49.7297	1.33948	1.27609
49.9099	1.34064	1.32592
50.0901	1.33831	1.37098
50.2703	1.32689	1.40363
50.4504	1.31547	1.43629
50.6306	1.30405	1.46895
50.8108	1.3003	1.47517
50.991	1.3161	1.41404
51.1712	1.33189	1.3529
51.3513	1.34769	1.29177
51.5315	1.36012	1.25367
51.7117	1.36415	1.2731
51.8919	1.36819	1.29252
52.0721	1.37222	1.31194
52.2522	1.37021	1.33161
52.4324	1.35342	1.35191
52.6126	1.33663	1.3722
52.7928	1.31983	1.3925
52.973	1.30952	1.40335
53.1531	1.31476	1.39152
53.3333	1.32	1.37969
53.5135	1.32524	1.36786
53.6937	1.32757	1.35356
53.8739	1.32303	1.33343
54.054	1.31849	1.3133
54.2342	1.31395	1.29317
54.4144	1.32342	1.27501
54.5946	1.36529	1.26141
54.7748	1.40716	1.2478
54.9549	1.44903	1.2342
55.1351	1.46033	1.23272
55.3153	1.40226	1.25874
55.4955	1.3442	1.28476
55.6757	1.28614	1.31079
55.8559	1.2507	1.33151
56.036	1.26561	1.34043
56.2162	1.28052	1.34935
56.3964	1.29544	1.35827
56.5766	1.30526	1.37479
56.7568	1.30396	1.40792
56.9369	1.30267	1.44105
57.1171	1.30137	1.47419
57.2973	1.30306	1.4984
57.4775	1.31116	1.50348
57.6577	1.31927	1.50855
57.8378	1.32738	1.51363
58.018	1.34809	1.50308
58.1982	1.39535	1.45962
58.3784	1.44261	1.41615
58.5586	1.48987	1.37269
58.7387	1.50885	1.36867
58.9189	1.46937	1.44621
59.0991	1.42988	1.52376
59.2793	1.39039	1.6013
59.4595	1.33678	1.61295
59.6396	1.25447	1.49079
59.8198	1.17216	1.36862
60	1.08986	1.24645
60.1802	1.04713	1.15029
60.3604	1.08334	1.10601
60.5405	1.11955	1.06173
60.7207	1.15575	1.01744
60.9009	1.19688	1.02561
61.0811	1.24763	1.13652
61.2613	1.29839	1.24743
61.4414	1.34915	1.35834
61.6216	1.37934	1.4241
61.8018	1.36997	1.40298
61.982	1.3606	1.38186
62.1622	1.35123	1.36074
62.3423	1.34566	1.35124
62.5225	1.34728	1.36371
62.7027	1.34889	1.37619
62.8829	1.35051	1.38866
63.0631	1.35346	1.39541
63.2432	1.35889	1.3915
63.4234	1.36431	1.38759
63.6036	1.36974	1.38369
63.7838	1.36966	1.39325
63.964	1.35951	1.42741
64.1441	1.34937	1.46156
64.3243	1.33923	1.49571
64.5045	1.36272	1.50523
64.6847	1.44654	1.47057
64.8649	1.53037	1.43591
65.0451	1.61419	1.40125
65.2252	1.65694	1.38437
65.4054	1.6273	1.39884
65.5856	1.59765	1.4133
65.7658	1.56801	1.42776
65.9459	1.54254	1.43473
66.1261	1.52431	1.42872
66.3063	1.50607	1.42271
66.4865	1.48784	1.41669
66.6667	1.4689	1.39671
66.8469	1.44877	1.35293
67.027	1.42864	1.30916
67.2072	1.40851	1.26538
67.3874	1.42866	1.24856
67.5676	1.51626	1.27686
67.7477	1.60385	1.30516
67.9279	1.69144	1.33347
68.1081	1.7271	1.35138
68.2883	1.67728	1.3522
68.4685	1.62746	1.35302
68.6487	1.57764	1.35383
68.8288	1.54279	1.35863
69.009	1.53218	1.36988
69.1892	1.52156	1.38113
69.3694	1.51095	1.39238
69.5495	1.49579	1.38612
69.7297	1.47339	1.35199
69.9099	1.45099	1.31787
70.0901	1.42859	1.28374
70.2703	1.4144	1.26388
70.4505	1.41305	1.26633
70.6306	1.41169	1.26877
70.8108	1.41034	1.27122
70.991	1.41033	1.27144
71.1712	1.41238	1.26823
71.3513	1.41443	1.26502
71.5315	1.41648	1.26181
71.7117	1.41853	1.2586
71.8919	1.42058	1.25539
72.0721	1.42264	1.25218
72.2523	1.42469	1.24898
72.4324	1.42674	1.24577
72.6126	1.42879	1.24256
72.7928	1.43084	1.23935
72.973	1.43289	1.23614
73.1531	1.43494	1.23293
73.3333	1.437	1.22972
73.5135	1.43905	1.22651
73.6937	1.4411	1.2233
73.8739	1.44315	1.22009
74.0541	1.4452	1.21688
74.2342	1.44725	1.21367
74.4144	1.4493	1.21046
74.5946	1.45135	1.20725
74.7748	1.45341	1.20404
74.9549	1.45546	1.20083
75.1351	1.45751	1.19762
75.3153	1.44936	1.19728
75.4955	1.427	1.20093
75.6757	1.40464	1.20458
75.8559	1.38228	1.20823
76.036	1.37947	1.20392
76.2162	1.40343	1.18872
76.3964	1.42739	1.17351
76.5766	1.45135	1.15831
76.7568	1.468	1.14156
76.9369	1.4748	1.12272
77.1171	1.4816	1.10388
77.2973	1.4884	1.08504
77.4775	1.48414	1.07557
77.6577	1.46522	1.07852
77.8378	1.4463	1.08146
78.018	1.42739	1.08441
78.1982	1.41143	1.09075
78.3784	1.39935	1.10149
78.5586	1.38727	1.11224
78.7387	1.37519	1.12298
78.9189	1.35676	1.12002
79.0991	1.33017	1.09945
79.2793	1.30358	1.07888
79.4595	1.27699	1.05831
79.6396	1.26221	1.0477
79.8198	1.26233	1.04967
80	1.26245	1.05164
80.1802	1.26257	1.0536
80.3604	1.27413	1.05229
80.5405	1.2999	1.0469
80.7207	1.32567	1.04151
80.9009	1.35145	1.03612
81.0811	1.35876	1.02918
81.2613	1.34352	1.02034
81.4414	1.32828	1.01151
81.6216	1.31303	1.00267
81.8018	1.30011	1.00502
81.982	1.28999	1.02082
82.1622	1.27986	1.03662
82.3423	1.26974	1.05243
82.5225	1.26648	1.05027
82.7027	1.27135	1.02685
82.8829	1.27621	1.00343
83.0631	1.28108	0.98
83.2432	1.27971	0.96563
83.4234	1.27106	0.96179
83.6036	1.26242	0.95795
83.7838	1.25377	0.95411
83.964	1.2666	0.95879
84.1441	1.30405	0.97325
84.3243	1.34151	0.9877
84.5045	1.37896	1.00215
84.6847	1.39037	1.0013
84.8649	1.37239	0.98318
85.0451	1.35441	0.96507
85.2252	1.33643	0.94695
85.4054	1.32889	0.93553
85.5856	1.33293	0.93153
85.7658	1.33697	0.92753
85.9459	1.34102	0.92353
86.1261	1.32695	0.92439
86.3063	1.29309	0.93056
86.4865	1.25924	0.93673
86.6667	1.22538	0.9429
86.8469	1.2159	0.94504
87.027	1.23263	0.94284
87.2072	1.24936	0.94065
87.3874	1.2661	0.93846
87.5676	1.29038	0.94412
87.7477	1.32265	0.95811
87.9279	1.35492	0.9721
88.1081	1.38719	0.98609
88.2883	1.40642	0.98664
88.4685	1.41205	0.97319
88.6487	1.41768	0.95974
88.8288	1.42332	0.94629
89.009	1.4091	0.95036
89.1892	1.37455	0.97236
89.3694	1.33999	0.99437
89.5495	1.30544	1.01638
89.7297	1.29727	1.0178
89.9099	1.3157	0.99846
90.0901	1.33414	0.97912
90.2703	1.35257	0.95978
90.4505	1.34907	0.95198
90.6306	1.32379	0.95562
90.8108	1.29851	0.95926
90.991	1.27323	0.96291
91.1712	1.28645	0.96584
91.3513	1.33726	0.96809
91.5315	1.38808	0.97033
91.7117	1.43889	0.97258
91.8919	1.43683	0.97236
92.0721	1.38395	0.96977
92.2523	1.33107	0.96717
92.4324	1.27819	0.96458
92.6126	1.25528	0.96388
92.7928	1.26073	0.96498
92.973	1.26618	0.96607
93.1531	1.27163	0.96716
93.3333	1.27564	0.96676
93.5135	1.27832	0.96496
93.6937	1.28099	0.96317
93.8739	1.28367	0.96137
94.0541	1.28624	0.95697
94.2342	1.28873	0.95018
94.4144	1.29122	0.9434
94.5946	1.29371	0.93661
94.7748	1.29301	0.93289
94.9549	1.28943	0.93195
95.1351	1.28586	0.93101
95.3153	1.28228	0.93007
95.4955	1.28458	0.93444
95.6757	1.29208	0.94352
95.8559	1.29959	0.95261
96.036	1.30709	0.96169
96.2162	1.31336	0.96715
96.3964	1.31854	0.96945
96.5766	1.32373	0.97175
96.7568	1.32891	0.97405
96.9369	1.33152	0.98397
97.1171	1.33191	1.00044
97.2973	1.3323	1.01691
97.4775	1.33268	1.03338
97.6577	1.35531	1.03504
97.8378	1.39674	1.02417
98.018	1.43817	1.01331
98.1982	1.4796	1.00244
98.3784	1.49217	0.99539
98.5586	1.48073	0.9915
98.7387	1.4693	0.98761
98.9189	1.45786	0.98372
99.0991	1.45202	0.9991
99.2793	1.45076	1.03025
99.4595	1.4495	1.06139
99.6396	1.44824	1.09254
99.8198	1.43167	1.10243
100	1.40277	1.09519
100.18	1.37386	1.08796
100.36	1.34496	1.08072
100.541	1.34312	1.07576
100.721	1.36273	1.0726
100.901	1.38233	1.06943
101.081	1.40194	1.06627
101.261	1.40339	1.0613
101.441	1.3907	1.05492
101.622	1.37801	1.04854
101.802	1.36533	1.04216
101.982	1.37447	1.0794
102.162	1.40035	1.15007
102.342	1.42623	1.22075
102.523	1.45212	1.29142
102.703	1.45543	1.33992
102.883	1.44171	1.37168
103.063	1.42799	1.40344
103.243	1.41428	1.43521
103.423	1.41905	1.41364
103.604	1.43754	1.35249
103.784	1.45603	1.29135
103.964	1.47452	1.2302
104.144	1.47969	1.1932
104.324	1.47515	1.17382
104.504	1.4706	1.15445
104.685	1.46606	1.13508
104.865	1.46765	1.13123
105.045	1.47364	1.13854
105.225	1.47964	1.14585
105.405	1.48563	1.15316
105.586	1.50949	1.15297
105.766	1.54596	1.14749
105.946	1.58243	1.14201
106.126	1.6189	1.13652
106.306	1.61951	1.15199
106.486	1.59519	1.18201
106.667	1.57088	1.21203
106.847	1.54657	1.24205
107.027	1.48827	1.25707
107.207	1.40674	1.26184
107.387	1.32521	1.26661
107.568	1.24368	1.27138
107.748	1.24289	1.29253
107.928	1.29639	1.3247
108.108	1.34989	1.35686
108.288	1.40338	1.38903
108.468	1.41436	1.39524
108.649	1.39723	1.38431
108.829	1.3801	1.37337
109.009	1.36297	1.36244
109.189	1.37952	1.33473
109.369	1.41796	1.29611
109.55	1.4564	1.2575
109.73	1.49484	1.21888
109.91	1.50871	1.22874
110.09	1.50688	1.26959
110.27	1.50504	1.31043
110.45	1.5032	1.35128
110.631	1.4835	1.38789
110.811	1.45258	1.42184
110.991	1.42165	1.45578
111.171	1.39072	1.48973
111.351	1.37522	1.49366
111.532	1.36927	1.47904
111.712	1.36331	1.46442
111.892	1.35735	1.44981
112.072	1.37767	1.44684
112.252	1.41395	1.45095
112.432	1.45024	1.45507
112.613	1.48652	1.45918
112.793	1.47497	1.43116
112.973	1.43485	1.38394
113.153	1.39473	1.33672
113.333	1.35461	1.2895
113.514	1.35805	1.27136
113.694	1.38708	1.2703
113.874	1.4161	1.26924
114.054	1.44512	1.26818
114.234	1.45342	1.28651
114.414	1.44975	1.31604
114.595	1.44608	1.34557
114.775	1.44241	1.3751
114.955	1.43723	1.37723
115.135	1.43121	1.3638
115.315	1.42518	1.35037
115.496	1.41915	1.33695
115.676	1.39757	1.32431
115.856	1.36731	1.31211
116.036	1.33705	1.29991
116.216	1.30679	1.28771
116.396	1.31248	1.28737
116.577	1.33787	1.29352
116.757	1.36326	1.29966
116.937	1.38866	1.30581
117.117	1.42515	1.31098
117.297	1.46762	1.31562
117.477	1.5101	1.32025
117.658	1.55257	1.32489
117.838	1.52652	1.32404
118.018	1.46423	1.3203
118.198	1.40193	1.31655
118.378	1.33963	1.3128
118.559	1.30871	1.30485
118.739	1.29411	1.29471
118.919	1.2795	1.28458
119.099	1.2649	1.27444
119.279	1.28243	1.27157
119.459	1.31638	1.2724
119.64	1.35033	1.27323
119.82	1.38428	1.27406
120	1.38131	1.30501
120.18	1.35982	1.35108
120.36	1.33834	1.39714
120.541	1.31685	1.4432
120.721	1.29093	1.45919
120.901	1.26282	1.46036
121.081	1.23471	1.46154
121.261	1.2066	1.46271
121.441	1.19633	1.44278
121.622	1.19468	1.41264
121.802	1.19304	1.38251
121.982	1.19139	1.35237
122.162	1.2284	1.32889
122.342	1.28377	1.30856
122.523	1.33914	1.28824
122.703	1.39451	1.26792
122.883	1.38337	1.26541
123.063	1.34121	1.2712
123.243	1.29906	1.27699
123.423	1.25691	1.28278
123.604	1.24638	1.28371
123.784	1.25032	1.2824
123.964	1.25425	1.28109
124.144	1.25819	1.27978
124.324	1.26416	1.28993
124.504	1.27104	1.30523
124.685	1.27792	1.32053
124.865	1.28479	1.33583
125.045	1.28022	1.3474
125.225	1.2706	1.35732
125.405	1.26098	1.36724
125.586	1.25136	1.37716
125.766	1.24588	1.32657
125.946	1.24219	1.2498
126.126	1.23851	1.17303
126.306	1.23482	1.09626
126.486	1.1538	1.03786
126.667	1.03994	0.98726
126.847	0.92609	0.93666
127.027	0.81223	0.88606
127.207	0.89435	0.95566
127.387	1.05807	1.07532
127.568	1.2218	1.19497
127.748	1.38552	1.31463
127.928	1.42903	1.33994
128.108	1.42343	1.32671
128.288	1.41783	1.31348
128.468	1.41223	1.30025
128.649	1.40256	1.28761
128.829	1.39125	1.2752
129.009	1.37995	1.26279
129.189	1.36865	1.25038
129.369	1.35361	1.26693
129.55	1.33711	1.29485
129.73	1.32061	1.32278
129.91	1.30411	1.3507
130.09	1.29174	1.3648
130.27	1.28096	1.37357
130.45	1.27019	1.38235
130.631	1.25941	1.39112
130.811	1.26299	1.40066
130.991	1.27199	1.41048
131.171	1.28099	1.42031
131.351	1.28999	1.43013
131.532	1.30425	1.41235
131.712	1.32046	1.38436
131.892	1.33667	1.35637
132.072	1.35288	1.32838
132.252	1.33524	1.31499
132.432	1.30534	1.30689
132.613	1.27543	1.29879
132.793	1.24553	1.29069
132.973	1.2298	1.30468
133.153	1.21911	1.3265
133.333	1.20842	1.34833
133.514	1.19773	1.37016
133.694	1.18215	1.34505
133.874	1.16487	1.30362
134.054	1.14759	1.26219
134.234	1.13031	1.22075
134.414	1.12837	1.21222
134.595	1.13165	1.21489
134.775	1.13493	1.21757
134.955	1.13822	1.22024
135.135	1.15529	1.25607
135.315	1.17695	1.30295
135.495	1.19861	1.34983
135.676	1.22027	1.39671
135.856	1.22887	1.41282
136.036	1.23321	1.41889
136.216	1.23754	1.42496
136.396	1.24188	1.43103
136.577	1.26677	1.41193
136.757	1.29822	1.3848
136.937	1.32967	1.35767
137.117	1.36112	1.33054
137.297	1.35806	1.32553
137.477	1.34422	1.32743
137.658	1.33038	1.32933
137.838	1.31655	1.33123
138.018	1.30902	1.31603
138.198	1.30342	1.2956
138.378	1.29782	1.27518
138.559	1.29222	1.25475
138.739	1.36428	1.26697
138.919	1.45952	1.28895
139.099	1.55477	1.31093
139.279	1.65002	1.3329
139.459	1.63233	1.36541
139.64	1.58166	1.401
139.82	1.53099	1.43658
140	1.48033	1.47217
140.18	1.50388	1.48327
140.36	1.5486	1.48739
140.541	1.59333	1.4915
140.721	1.63806	1.49561
140.901	1.64882	1.53113
141.081	1.65012	1.57539
141.261	1.65141	1.61966
141.441	1.65271	1.66393
141.622	1.6842	1.75653
141.802	1.7239	1.86229
141.982	1.76361	1.96806
142.162	1.80331	2.07382
142.342	1.7648	2.05099
142.523	1.7055	1.99398
142.703	1.6462	1.93696
142.883	1.5869	1.87995
143.063	1.56069	1.83423
143.243	1.54306	1.79143
143.423	1.52544	1.74863
143.604	1.50781	1.70583
143.784	1.49019	1.66303
143.964	1.47256	1.62024
144.144	1.45494	1.57744
144.324	1.43731	1.53464
144.505	1.41969	1.49184
144.685	1.40206	1.44905
144.865	1.38444	1.40625
145.045	1.36681	1.36345
145.225	1.34919	1.32065
145.405	1.33156	1.27785
145.586	1.31394	1.23506
145.766	1.29631	1.19226
145.946	1.27869	1.14946
146.126	1.26106	1.10666
146.306	1.24344	1.06386
146.486	1.22581	1.02107
146.667	1.29172	1.12126
146.847	1.37672	1.25414
147.027	1.46171	1.38701
147.207	1.54671	1.51988
147.387	1.53125	1.51784
147.568	1.49344	1.48578
147.748	1.45563	1.45372
147.928	1.41782	1.42166
148.108	1.41022	1.41585
148.288	1.40917	1.41571
148.468	1.40812	1.41558
148.649	1.40707	1.41545
148.829	1.41348	1.39039
149.009	1.42147	1.36008
149.189	1.42946	1.32977
149.369	1.43744	1.29947
149.55	1.43036	1.29018
149.73	1.42019	1.2852
149.91	1.41002	1.28021
150.09	1.39985	1.27523
150.27	1.38179	1.29888
150.45	1.36214	1.32823
150.631	1.3425	1.35758
150.811	1.32286	1.38693
150.991	1.33686	1.38171
151.171	1.35736	1.3698
151.351	1.37786	1.3579
151.532	1.39835	1.346
151.712	1.36081	1.37849
151.892	1.31237	1.41932
152.072	1.26393	1.46014
152.252	1.21549	1.50097
152.432	1.28083	1.49216
152.613	1.36688	1.47432
152.793	1.45293	1.45649
152.973	1.53898	1.43865
153.153	1.47948	1.39776
153.333	1.3943	1.35281
153.514	1.30913	1.30786
153.694	1.22395	1.26291
153.874	1.24341	1.28519
154.054	1.28076	1.31897
154.234	1.31811	1.35274
154.414	1.35546	1.38652
154.595	1.367	1.37834
154.775	1.37428	1.36323
154.955	1.38155	1.34811
155.135	1.38882	1.33299
155.315	1.42421	1.34503
155.495	1.4641	1.36142
155.676	1.50399	1.37781
155.856	1.54388	1.3942
156.036	1.48433	1.35089
156.216	1.4094	1.29835
156.396	1.33447	1.24581
156.577	1.25953	1.19327
156.757	1.30571	1.19338
156.937	1.36999	1.20137
157.117	1.43426	1.20935
157.297	1.49853	1.21734
157.477	1.46669	1.22499
157.658	1.42099	1.2326
157.838	1.37529	1.24021
158.018	1.32958	1.24782
158.198	1.33775	1.21916
158.378	1.3534	1.18547
158.559	1.36905	1.15177
158.739	1.3847	1.11808
158.919	1.37116	1.1095
159.099	1.35372	1.10429
159.279	1.33628	1.09907
159.459	1.31884	1.09386
159.64	1.29017	1.10434
159.82	1.26005	1.11685
160	1.22994	1.12936
160.18	1.19982	1.14187
160.36	1.21767	1.13315
160.541	1.24145	1.1218
160.721	1.26523	1.11045
160.901	1.28901	1.0991
161.081	1.30146	1.10493
161.261	1.31257	1.11279
161.441	1.32368	1.12066
161.622	1.33479	1.12852
161.802	1.36678	1.15238
161.982	1.40116	1.17805
162.162	1.43553	1.20371
162.342	1.4699	1.22938
162.523	1.41106	1.2127
162.703	1.3421	1.19141
162.883	1.27314	1.17013
163.063	1.20417	1.14884
163.243	1.21271	1.11136
163.423	1.22929	1.07221
163.604	1.24587	1.03305
163.784	1.26245	0.99389
163.964	1.21009	1.01447
164.144	1.15091	1.04096
164.324	1.09173	1.06745
164.505	1.03256	1.09394
164.685	1.06029	1.13131
164.865	1.0962	1.16971
165.045	1.13211	1.2081
165.225	1.16802	1.24649
165.405	1.17638	1.20541
165.586	1.18229	1.15722
165.766	1.18819	1.10904
165.946	1.19409	1.06085
166.126	1.17733	1.02952
166.306	1.15865	0.99962
166.486	1.13998	0.96972
166.667	1.1213	0.93982
166.847	1.09454	0.93053
167.027	1.06715	0.9229
167.207	1.03975	0.91526
167.387	1.01235	0.90762
167.568	1.02931	0.91796
167.748	1.04961	0.92966
167.928	1.06991	0.94136
168.108	1.09021	0.95306
168.288	1.05339	0.92996
168.468	1.01254	0.9044
168.649	0.97169	0.87885
168.829	0.93084	0.85329
169.009	0.92555	0.85819
169.189	0.92261	0.86511
169.369	0.91966	0.87202
169.55	0.91672	0.87894
169.73	0.9115	0.86367
169.91	0.90613	0.84703
170.09	0.90077	0.8304
170.27	0.8954	0.81376
170.45	0.89346	0.79893
170.631	0.89172	0.78421
170.811	0.88997	0.76948
170.991	0.88822	0.75476
171.171	0.87827	0.75618
171.351	0.86789	0.75844
171.532	0.85751	0.76071
171.712	0.84714	0.76298
171.892	0.82085	0.74887
172.072	0.79381	0.73397
172.252	0.76676	0.71907
172.432	0.73971	0.70417
172.613	0.72176	0.70748
172.793	0.7042	0.7116
172.973	0.68665	0.71571
173.153	0.66909	0.71983
173.333	0.6707	0.71455
173.514	0.67305	0.7089
173.694	0.67541	0.70326
173.874	0.67777	0.69761
174.054	0.68235	0.68569
174.234	0.68701	0.67356
174.414	0.69167	0.66142
174.595	0.69633	0.64929
174.775	0.67056	0.62924
174.955	0.64386	0.60894
175.135	0.61715	0.58864
175.315	0.59044	0.56835
175.495	0.58995	0.55877
175.676	0.59016	0.54948
175.856	0.59038	0.5402
176.036	0.59059	0.53091
176.216	0.58047	0.5214
176.396	0.57012	0.51188
176.577	0.55977	0.50236
176.757	0.54941	0.49284
176.937	0.53474	0.47796
177.117	0.51999	0.46299
177.297	0.50523	0.44802
177.477	0.49048	0.43305
177.658	0.47752	0.41324
177.838	0.46459	0.39337
178.018	0.45166	0.37349
178.198	0.43873	0.35362
178.378	0.42829	0.33339
178.559	0.41788	0.31317
178.739	0.40746	0.29294
178.919	0.39705	0.27271
179.099	0.34265	0.22997
179.279	0.28798	0.1871
179.459	0.23332	0.14422
179.64	0.17865	0.10134
179.82	0.12399	0.05846
180	0.06932	0.01559
