# Supplementary material for: Nano-optical designs for high-efficiency monolithic perovskite–silicon tandem solar cells
Source: Nat Nanotechnol. 2022 Oct 24;17(11):1214–21. doi: 10.1038/s41565-022-01228-8 (PMC9646483; doi:10.1038/s41565-022-01228-8)
Supplement: Source Data Fig. 3 — Source data of Fig. 3a (EQE, 1-R), 3b (Statistical JR), 3c (Statistical Jsum). Source data for Figs. 3e and 3f (simulation results sensitivity analysis), separated as nanotextured and planar data + README for source data of Fig. 3e and 3f. [file 41565_2022_1228_MOESM4_ESM.xlsx]

## Sheet: Fig3a
Wavelength	R	1-R	Pero	Si		Wavelength	R	1-R	Pero	Si
nanotexture	nanotexture	nanotexture	nanotexture	nanotexture		planar	planar	planar	planar	planar
300	19.5772	80.4228	22.77	0		300	18.9505	81.0495	17.18	0
310	18.6761	81.3239	19.16	0		310	17.5613	82.4387	19.5	0
320	16.9412	83.0588	26.19	0		320	15.5782	84.4218	24.56	0
330	13.2145	86.7855	26.3	0		330	11.7508	88.2492	28.64	0
340	10.7542	89.2458	33.37	0		340	9.42735	90.5726	33.7	0
350	10.8405	89.1595	39.19	0		350	9.41282	90.5872	38.84	0
360	11.1301	88.8699	46.17	0		360	9.63485	90.3651	45.74	0
370	10.6567	89.3433	56.65	0		370	9.07558	90.9244	55.78	0
380	9.8644	90.1356	64.62	0		380	8.35497	91.645	65.13	0
390	10.9535	89.0465	67.88	0		390	9.27795	90.722	71.19	0
400	12.5213	87.4787	74.03	0		400	10.6755	89.3244	74.36	0
410	13.3891	86.6109	76.26	0		410	11.3781	88.6219	76.39	0
420	13.7147	86.2853	74.77	0		420	11.5517	88.4483	77.59	0
430	13.4548	86.5452	77.71	0		430	11.2495	88.7505	79.21	0
440	12.8169	87.1831	78.91	0		440	10.6599	89.3401	80.4	0
450	11.9206	88.0794	80.4	0		450	9.90764	90.0924	81.53	0
460	10.8237	89.1763	80.78	0		460	9.07012	90.9299	82.97	0
470	9.81848	90.1815	83.27	0		470	8.28616	91.7138	84	0
480	8.762	91.238	83.81	0		480	7.52853	92.4715	85.88	0
490	7.68112	92.3189	86.8	0		490	6.76687	93.2331	87.15	0
500	6.63255	93.3675	88.86	0		500	6.03658	93.9634	88.82	0
510	5.58298	94.417	90.83	0		510	5.28077	94.7192	91.3	0
520	4.79144	95.2086	93.2	0		520	4.72216	95.2778	92.17	0
530	4.19935	95.8007	93.28	0		530	4.37709	95.6229	93.57	0
540	3.86798	96.132	94.78	0		540	4.14624	95.8538	94.24	0
550	3.57872	96.4213	94.83	1.561		550	4.08755	95.9125	94.52	0.8296
560	3.48742	96.5126	94.86	1.567		560	4.04046	95.9595	94.73	1.159
570	3.37341	96.6266	94.28	1.723		570	3.99388	96.0061	94.8	1.549
580	3.31329	96.6867	93.54	2.696		580	4.00302	95.997	93.78	2.058
590	3.33719	96.6628	93.77	3.248		590	4.11554	95.8845	93.14	2.98
600	3.32749	96.6725	92.97	3.489		600	4.23395	95.7661	92.61	3.772
610	3.44224	96.5578	91.63	4.977		610	4.36926	95.6307	90.98	4.708
620	3.45175	96.5482	91.18	5.839		620	4.39104	95.609	90.23	6.043
630	3.40914	96.5909	90.61	6.542		630	4.27643	95.7236	89.05	7.119
640	3.46195	96.538	89.39	8.225		640	4.1872	95.8128	88.43	8.345
650	3.47681	96.5232	88.28	8.992		650	4.08648	95.9135	87.55	9.756
660	3.54068	96.4593	88	10.28		660	4.15554	95.8445	86.77	10.56
670	3.65979	96.3402	85.13	11		670	4.32852	95.6715	84.67	12.02
680	3.71242	96.2876	84.43	11.95		680	4.5466	95.4534	83.28	12.74
690	3.80559	96.1944	82.94	13.27		690	4.69342	95.3066	82.43	13.96
700	3.90463	96.0954	83.22	13.8		700	4.82367	95.1763	81.51	14.77
710	3.9131	96.0869	82.28	14.35		710	4.80064	95.1994	80.74	15.24
720	3.92825	96.0717	81.67	15.14		720	4.74255	95.2575	80.05	16.57
730	4.06836	95.9316	79.48	17.73		730	4.67954	95.3205	77.14	19.35
740	3.93601	96.064	67.74	29.08		740	4.49949	95.5005	65.25	31.2
750	3.35811	96.6419	41.57	55.32		750	3.74977	96.2502	38.46	57.56
760	2.87531	97.1247	16.35	80.05		760	2.63952	97.3605	13.98	82.16
770	3.15669	96.8433	4.746	89.28		770	2.51453	97.4855	4.534	91.13
780	3.74894	96.2511	1.655	91.57		780	3.00269	96.9973	1.448	93.81
790	3.41811	96.5819	1.626	94.82		790	3.94249	96.0575	0.8713	94.64
800	3.01249	96.9875	1.541	94.19		800	4.44701	95.553	0.7313	93.43
810	2.52298	97.477	0.9366	95.71		810	4.86283	95.1372	0.39	94.11
820	2.02719	97.9728	0.9453	96.12		820	4.41784	95.5822	0.3241	94.16
830	1.76124	98.2388	0.9604	96.51		830	4.12836	95.8716	0.331	95.04
840	1.7773	98.2227	1.253	96.41		840	3.10407	96.8959	0.3032	95.42
850	1.5255	98.4745	1.205	96.53		850	1.94867	98.0513	0.2355	96.38
860	1.77636	98.2236	0	95.98		860	1.41058	98.5894	0	96.82
870	2.28392	97.7161	0	96.09		870	1.36849	98.6315	0	97.38
880	2.8261	97.1739	0	95.6		880	1.60448	98.3955	0	97.45
890	2.49331	97.5067	0	95.45		890	1.30319	98.6968	0	96.87
900	2.41253	97.5875	0	95.37		900	1.91985	98.0802	0	96.19
910	2.20695	97.793	0	95.7		910	2.66008	97.3399	0	95.52
920	1.72428	98.2757	0	95.75		920	3.19631	96.8037	0	95.06
930	1.65706	98.3429	0	95.8		930	4.04985	95.9501	0	93.9
940	0.82153	99.1785	0	95.95		940	4.33534	95.6647	0	93.42
950	0.74226	99.2577	0	95.92		950	5.08161	94.9184	0	92.71
960	1.23473	98.7653	0	96.12		960	5.34762	94.6524	0	92.51
970	0.64455	99.3555	0	96.15		970	4.82459	95.1754	0	92.66
980	0.92329	99.0767	0	95.61		980	4.52322	95.4768	0	92.3
990	1.19319	98.8068	0	94.98		990	4.47812	95.5219	0	92.16
1000	2.04907	97.9509	0	94.25		1000	4.55753	95.4425	0	91.98
1010	1.8496	98.1504	0	92.95		1010	3.77718	96.2228	0	91.37
1020	3.1261	96.8739	0	91.67		1020	4.09567	95.9043	0	90.64
1030	3.97352	96.0265	0	89.34		1030	4.85813	95.1419	0	88.38
1040	5.30196	94.698	0	86.04		1040	5.94083	94.0592	0	85.61
1050	6.84223	93.1578	0	82.4		1050	7.81984	92.1802	0	81.75
1060	9.33486	90.6651	0	76.64		1060	10.6425	89.3575	0	75.76
1070	10.8719	89.1282	0	72.19		1070	12.6217	87.3783	0	70.86
1080	12.769	87.231	0	68.11		1080	15.0244	84.9756	0	66.43
1090	13.9651	86.0349	0	62.88		1090	17.2951	82.7049	0	61.13
1100	15.9341	84.0659	0	58.23		1100	20.4191	79.5809	0	56.28
1110	17.8481	82.1519	0	52.91		1110	22.5961	77.4039	0	50.68
1120	19.4939	80.5061	0	46.56		1120	25.2827	74.7173	0	44.6
1130	21.0995	78.9005	0	39.77		1130	27.7383	72.2618	0	38.05
1140	22.8731	77.1269	0	29.68		1140	30.3394	69.6606	0	28.69
1150	24.7383	75.2617	0	22.2		1150	32.8157	67.1843	0	21.58
1160	26.0423	73.9577	0	16.41		1160	34.8283	65.1717	0	16.17
1170	27.4493	72.5507	0	9.757		1170	36.5339	63.4661	0	9.789
1180	28.164	71.836	0	4.184		1180	38.1516	61.8484	0	4.279
1190	28.5232	71.4768	0	1.29		1190	38.1423	61.8577	0	1.387
1200	27.9077	72.0923	0	0.7094		1200	38.1621	61.8379	0	0.7305

## Sheet: Fig3b
J_refl	J_refl
mA/cm²	mA/cm²
nanotexture	planar
2.86459	3.43838
2.95315	3.3816
2.89366	3.55253
3.01033	3.68337
2.88533	3.3
2.96865	3.33
3.02022	3.43
2.89375	3.72
2.86	3.74
2.65	3.6
2.79	3.49
2.76	3.46
2.7	3.57
2.82	3.63
2.67	3.45
2.84	3.16107
3.23	3.14866
3.06	3.06333
3.01
3
3.27
3.1
3.06
2.92
3.12

## Sheet: Fig3c
Jsc_sum	Jsc_sum
mA/cm²	mA/cm²
nanotexture	planar
39.7969	38.3567
39.7784	38.8354
39.5511	39.1685
39.2358	39.1452
39.4133	40.01
39.5266	39.94
39.4663	39.9
39.82	39.89
39.52	38.68
40.02	37.14
39.79	38.86
39.84	39.34
39.89	39.3
40.22	39.31
39.51	39.25
39.79	39.45
38.94	39.6458
38.93	39.5864
38.98	39.358
39.16	39.11
39.29	38.9778
39.13	38.9222
39.47	38.5441
39.12
39.04
39.25

## Sheet: Fig3e_f_README
Files with the data used for plotting Figs. 3e 3f and S7
Each csv file contains the following columns:
d_pero	perovskite thickness (in nm)
d_SiOx	SiOx thickness (in nm)
J_pero	current density in perovskite subcell (in mA/cm2)
J_cSi	current density in silicon subcell (in mA/cm2)
J_ph	min(J_pero	J_cSi) (in mA/cm2)
J_sum	J_pero+J_cSi (in mA/cm2)
In Fig. 3e	J_ph was plotted as a function of d_pero. Only data for SiOx thicknesses between 80 and 120 nm is shown.
In Fig. 3f	J_ph was plotted as a function of d_SiOx. Only data for perovskite thicknesses within 5 nm of the respective optimum is shown.
In Fig. 3f	J_sum was plotted as a function of d_pero.

## Sheet: Fig_3e_f_nanotextured
	d_pero	d_SiOx	J_pero	J_cSi	J_ph	J_sum
0	487.54	94.531	19.524	20.947	19.523	40.471
1	630.271	53.923	20.594	19.744	19.744	40.339
2	550.585	94.606	20.034	20.451	20.034	40.485
3	580.385	94.788	20.234	20.235	20.234	40.469
4	629.776	128.731	20.522	19.972	19.972	40.494
5	633	93.905	20.547	19.904	19.904	40.451
6	633	91.725	20.548	19.897	19.897	40.445
7	589.574	108.667	20.282	20.196	20.196	40.478
8	588.993	100.979	20.282	20.189	20.189	40.472
9	585.267	80.585	20.29	20.154	20.154	40.444
10	585.636	149.863	20.271	20.186	20.186	40.457
11	581.228	117.469	20.225	20.257	20.225	40.482
12	581.545	111.003	20.228	20.252	20.228	40.481
13	581.936	102.861	20.237	20.241	20.236	40.477
14	582.056	98.552	20.241	20.233	20.233	40.473
15	554.243	149.639	20.052	20.382	20.052	40.434
16	583.179	105.543	20.242	20.237	20.237	40.48
17	584.571	130.993	20.253	20.223	20.223	40.476
18	576.208	64.933	20.267	20.152	20.152	40.419
19	602.665	145.6	20.376	20.097	20.097	40.473
20	574.926	149.484	20.197	20.25	20.197	40.447
21	523.027	149.647	19.813	20.602	19.812	40.415
22	566.569	82.364	20.166	20.293	20.165	40.459
23	580.105	137.691	20.226	20.238	20.225	40.464
24	582.642	105.117	20.238	20.239	20.238	40.477
25	526.084	50.36	19.943	20.43	19.943	40.373
26	568.109	116.639	20.138	20.345	20.138	40.483
27	592.376	134.067	20.304	20.175	20.175	40.479
28	567.368	53.495	20.237	20.164	20.164	40.401
29	602.737	101.56	20.367	20.101	20.101	40.468
30	582.816	103.799	20.241	20.238	20.238	40.48
31	558.617	50.517	20.183	20.212	20.183	40.395
32	584.316	115.705	20.245	20.236	20.236	40.481
33	507.348	50	19.793	20.557	19.793	40.35
34	583.492	111.478	20.242	20.24	20.24	40.482
35	574.812	130.649	20.187	20.285	20.186	40.471
36	559.04	70.982	20.141	20.3	20.141	40.441
37	573.428	89.736	20.195	20.272	20.195	40.467
38	580.289	149.53	20.235	20.218	20.218	40.454
39	609.574	50.279	20.495	19.858	19.858	40.354
40	575.887	108.935	20.194	20.29	20.193	40.483
41	548.47	52.891	20.108	20.289	20.107	40.397
42	579.486	83.393	20.248	20.206	20.206	40.454
43	565.994	147.672	20.134	20.309	20.134	40.443
44	597.108	119.227	20.329	20.155	20.155	40.484
45	583.2	112.341	20.239	20.241	20.239	40.48
46	584.267	121.552	20.246	20.237	20.237	40.483
47	583.852	123.153	20.243	20.236	20.236	40.48
48	503.428	150	19.654	20.757	19.653	40.411
49	581.782	128.542	20.232	20.242	20.232	40.474
50	589.309	50.073	20.38	19.997	19.997	40.377
51	571.016	72.551	20.217	20.224	20.217	40.442
52	613.196	127.666	20.426	20.06	20.06	40.487
53	574.574	78.565	20.227	20.223	20.223	40.45
54	583.284	110.121	20.241	20.242	20.241	40.484
55	583.168	108.76	20.239	20.239	20.239	40.478
56	559.473	115.232	20.079	20.406	20.078	40.484
57	588.608	123.962	20.275	20.205	20.205	40.481
58	564.52	65.098	20.192	20.235	20.192	40.427
59	595.537	88.66	20.338	20.114	20.114	40.452
60	583.823	119.059	20.244	20.24	20.24	40.483
61	582.964	139.352	20.244	20.223	20.223	40.467
62	594.122	149.815	20.324	20.138	20.138	40.462
63	538.921	72.889	19.993	20.458	19.992	40.45
64	583.101	120.717	20.24	20.242	20.239	40.482
65	539.462	135.503	19.935	20.521	19.934	40.456
66	583.401	110.457	20.241	20.24	20.24	40.48
67	518.735	96.286	19.79	20.699	19.789	40.489
68	615.434	95.823	20.447	20.013	20.013	40.459
69	483	150	19.477	20.931	19.476	40.407
70	597.643	109.694	20.33	20.148	20.148	40.477
71	592.859	109.943	20.301	20.178	20.178	40.479
72	588.094	108.935	20.273	20.209	20.209	40.482
73	572.461	123.375	20.168	20.31	20.167	40.478
74	571.527	123.679	20.162	20.316	20.162	40.478
75	575.114	122.594	20.185	20.294	20.184	40.479
76	550.412	99.715	20.025	20.462	20.025	40.487
77	568.365	119.173	20.137	20.342	20.137	40.479
78	569.715	103.692	20.154	20.327	20.153	40.48
79	576.144	118.618	20.191	20.29	20.191	40.481
80	578.264	104.157	20.212	20.268	20.212	40.48
81	579.047	103.975	20.217	20.266	20.217	40.484
82	593.582	104.816	20.31	20.167	20.167	40.476
83	568.473	105.785	20.145	20.34	20.145	40.485
84	598.983	120.575	20.34	20.143	20.143	40.483
85	588.107	120.895	20.272	20.211	20.211	40.483
86	581.997	121.17	20.232	20.249	20.231	40.481
87	588.372	138.389	20.281	20.189	20.189	40.47
88	596.235	69.866	20.377	20.034	20.034	40.412
89	564.189	59.633	20.202	20.21	20.202	40.413
90	579.352	106.795	20.218	20.264	20.217	40.482
91	580.979	96.6	20.237	20.235	20.235	40.471
92	586.408	126.765	20.262	20.216	20.216	40.478
93	574.689	97.635	20.193	20.282	20.192	40.475
94	585.384	92.943	20.269	20.196	20.196	40.464
95	585.365	136.138	20.258	20.213	20.213	40.471
96	571.979	75.728	20.216	20.228	20.215	40.443
97	564.457	142.766	20.12	20.329	20.12	40.449
98	578.521	74.014	20.262	20.173	20.173	40.435
99	579.084	132.813	20.214	20.257	20.214	40.471
100	594.7	59.921	20.391	19.998	19.998	40.389
101	583.835	119.933	20.243	20.237	20.237	40.48
102	582.827	119.551	20.238	20.244	20.237	40.482
103	578.844	99.572	20.219	20.256	20.219	40.476
104	572.265	77.296	20.214	20.234	20.214	40.448
105	568.045	62.096	20.222	20.194	20.194	40.415
106	578.616	144.776	20.22	20.237	20.22	40.457
107	583.857	109.488	20.245	20.235	20.235	40.48
108	586.061	144.586	20.27	20.193	20.193	40.463
109	619.716	113.11	20.464	20.021	20.021	40.485
110	576.212	112.816	20.193	20.289	20.192	40.481
111	575.193	86.182	20.215	20.245	20.215	40.46
112	579.424	146.959	20.226	20.227	20.226	40.453
113	571.138	68.915	20.225	20.203	20.203	40.428
114	598.094	128.403	20.337	20.144	20.144	40.481
115	581.439	88.295	20.25	20.209	20.209	40.459
116	583.211	107.63	20.242	20.239	20.239	40.481
117	581.3	125.145	20.227	20.25	20.227	40.478
118	573.909	81.369	20.217	20.237	20.217	40.454
119	578.681	141.488	20.217	20.243	20.217	40.46
120	559.239	54.724	20.179	20.223	20.179	40.403
121	594.715	95.682	20.324	20.139	20.139	40.463
122	566.153	94.559	20.142	20.336	20.141	40.478
123	565.359	135.39	20.122	20.339	20.122	40.461
124	563.444	87.718	20.134	20.336	20.134	40.47
125	605.122	137.185	20.386	20.096	20.096	40.482
126	549.996	62.259	20.098	20.323	20.098	40.421
127	583.276	108.282	20.241	20.239	20.239	40.48
128	571.273	57.762	20.253	20.152	20.152	40.404
129	579.734	91.362	20.234	20.233	20.233	40.466
130	565.479	68.419	20.188	20.243	20.188	40.431
131	576.259	92.347	20.21	20.258	20.21	40.468
132	584.628	113.965	20.25	20.233	20.233	40.484
133	580.885	135.187	20.23	20.242	20.229	40.472
134	558.667	77.258	20.124	20.333	20.123	40.456
135	583.793	133.73	20.248	20.223	20.223	40.471
136	579.921	97.701	20.228	20.245	20.228	40.473
137	578.758	90.093	20.23	20.233	20.23	40.463
138	584.155	147.151	20.259	20.199	20.199	40.457
139	583.431	100.744	20.248	20.227	20.227	40.475
140	581.579	123.279	20.228	20.253	20.228	40.481
141	628.372	149.588	20.522	19.951	19.951	40.473
142	562.845	128.682	20.103	20.368	20.102	40.47
143	583.303	111.754	20.241	20.241	20.24	40.482
144	594.964	141.759	20.324	20.145	20.145	40.469
145	583.376	118.718	20.241	20.241	20.241	40.482
146	583.444	110.137	20.242	20.239	20.239	40.481
147	599.182	80.865	20.373	20.062	20.062	40.435
148	594.148	110.077	20.31	20.171	20.171	40.482
149	570.648	110.187	20.158	20.327	20.157	40.485
150	575.314	110.166	20.188	20.294	20.188	40.482
151	602.731	104.066	20.365	20.107	20.107	40.472
152	567.407	111.486	20.134	20.35	20.133	40.483
153	572.277	108.282	20.17	20.313	20.17	40.483
154	567.393	110.456	20.133	20.349	20.133	40.482
155	562.293	91.361	20.12	20.355	20.12	40.475
156	569.429	109.52	20.148	20.336	20.147	40.484
157	566.494	107.621	20.13	20.356	20.13	40.486
158	593.231	111.754	20.304	20.18	20.18	40.484
159	573.734	119.933	20.176	20.304	20.176	40.48
160	600.037	112.34	20.346	20.134	20.134	40.48
161	601.457	94.703	20.364	20.094	20.094	40.458
162	566.226	100.791	20.134	20.348	20.134	40.482
163	564.166	96.608	20.125	20.356	20.124	40.481
164	598.163	119.557	20.335	20.148	20.148	40.483
165	598.421	123.327	20.336	20.146	20.146	40.481
166	591.899	120.721	20.294	20.186	20.186	40.48
167	597.782	135.277	20.337	20.138	20.138	40.476
168	566.293	115.705	20.124	20.358	20.124	40.482
169	566.615	121.549	20.127	20.351	20.127	40.478
170	586.064	120.668	20.259	20.222	20.222	40.481
171	592.327	105.117	20.299	20.175	20.175	40.475
172	564.125	98.552	20.122	20.359	20.122	40.482
173	555.307	78.565	20.098	20.361	20.097	40.459
174	592.688	102.861	20.303	20.17	20.17	40.473
175	576.556	109.429	20.196	20.285	20.196	40.482
176	599.327	121.142	20.341	20.142	20.142	40.483
177	567.824	105.55	20.141	20.343	20.14	40.484
178	601.05	111.004	20.352	20.127	20.127	40.48
179	597.957	97.668	20.341	20.124	20.124	40.465
180	532.635	118.877	19.881	20.603	19.881	40.484
181	571.845	113.981	20.164	20.32	20.164	40.483
182	597.827	90.079	20.351	20.103	20.103	40.454
183	543.203	88.456	19.991	20.488	19.99	40.479
184	601.108	125.143	20.354	20.132	20.132	40.486
185	599.857	137.692	20.354	20.122	20.122	40.476
186	579.814	113.927	20.217	20.265	20.217	40.482
187	573.66	118.719	20.174	20.305	20.174	40.479
188	574.904	103.806	20.189	20.291	20.188	40.48
189	569.043	123.121	20.144	20.334	20.143	40.477
190	595.212	81.367	20.348	20.088	20.088	40.436
191	535.846	133.847	19.907	20.551	19.906	40.457
192	600.447	117.468	20.348	20.135	20.135	40.483
193	579.852	103.761	20.22	20.258	20.22	40.478
194	589.368	121.278	20.281	20.203	20.203	40.483
195	596.818	144.752	20.336	20.13	20.13	40.467
196	579.959	123.185	20.218	20.263	20.218	40.481
197	613.664	72.674	20.472	19.929	19.929	40.4
198	592.08	72.551	20.348	20.073	20.073	40.422
199	598.923	141.503	20.349	20.125	20.125	40.474
200	564.964	130.97	20.118	20.35	20.117	40.468
201	576.602	119.059	20.195	20.287	20.195	40.483
202	566.985	139.357	20.134	20.321	20.134	40.455
203	579.198	107.691	20.215	20.266	20.215	40.481
204	604.179	146.894	20.385	20.086	20.086	40.471
205	575.916	100.713	20.2	20.28	20.199	40.479
206	599.731	106.806	20.345	20.131	20.131	40.476
207	597.712	99.605	20.336	20.13	20.13	40.467
208	593.271	75.728	20.348	20.079	20.079	40.426
209	542.463	68.877	20.028	20.412	20.027	40.44
210	587.498	146.992	20.281	20.181	20.181	40.462
211	524.907	83.394	19.861	20.609	19.861	40.47
212	588.395	94.806	20.287	20.18	20.18	40.467
213	574.068	109.828	20.18	20.302	20.18	40.482
214	565.025	126.765	20.117	20.356	20.117	40.473
215	586.386	121.199	20.259	20.222	20.222	40.481
216	579.838	111.415	20.217	20.264	20.217	40.481
217	586.954	119.487	20.263	20.218	20.218	40.481
218	591.99	77.261	20.338	20.093	20.093	40.431
219	594.283	128.588	20.313	20.167	20.167	40.481
220	600.03	86.114	20.369	20.076	20.076	40.445
221	563.4	136.137	20.11	20.351	20.109	40.461
222	564.759	88.248	20.143	20.328	20.143	40.471
223	599.82	132.815	20.35	20.131	20.131	40.481
224	588.347	128.514	20.275	20.205	20.205	40.48
225	593.834	108.805	20.308	20.17	20.17	40.478
226	570.889	123.908	20.155	20.321	20.155	40.476
227	585.522	59.606	20.338	20.061	20.061	40.399
228	570.568	133.674	20.158	20.307	20.158	40.466
229	579.212	105.481	20.218	20.264	20.217	40.482
230	573.826	120.949	20.178	20.303	20.178	40.481
231	576.776	96.538	20.208	20.265	20.208	40.474
232	583.654	90.157	20.264	20.2	20.2	40.464
233	597.548	92.347	20.344	20.113	20.113	40.457
234	534.645	92.874	19.919	20.568	19.919	40.487
235	609.894	112.64	20.404	20.077	20.077	40.481
236	585.783	86.25	20.283	20.172	20.172	40.455
237	593.746	135.138	20.314	20.164	20.164	40.478
238	589.485	68.414	20.342	20.075	20.075	40.417
239	578.044	131.06	20.208	20.264	20.208	40.472
240	583.297	94.751	20.255	20.217	20.217	40.471
241	583.799	94.768	20.257	20.211	20.211	40.468
242	621.982	130.533	20.479	20.012	20.012	40.492
243	548.098	62.054	20.085	20.339	20.084	40.423
244	578.584	94.682	20.223	20.248	20.222	40.471
245	579.145	94.707	20.228	20.245	20.228	40.473
246	587.349	99.506	20.274	20.2	20.2	40.474
247	581.921	118.691	20.23	20.249	20.23	40.479
248	592.513	89.695	20.319	20.139	20.139	40.457
249	584.751	144.82	20.259	20.201	20.201	40.46
250	571.397	101.03	20.168	20.312	20.167	40.48
251	598.093	112.84	20.334	20.147	20.147	40.481
252	579.098	121.401	20.212	20.266	20.211	40.478
253	583.914	54.722	20.339	20.049	20.049	40.388
254	591.417	104.223	20.296	20.18	20.18	40.475
255	599.588	122.593	20.345	20.139	20.139	40.484
256	580.215	109.474	20.222	20.26	20.222	40.483
257	550.493	147.318	20.023	20.412	20.023	40.435
258	583.827	109.299	20.246	20.237	20.237	40.483
259	584.432	120.701	20.247	20.233	20.233	40.481
260	525.114	109.238	19.827	20.665	19.827	40.492
261	575.138	109.333	20.187	20.295	20.186	40.482
262	594.834	118.571	20.311	20.17	20.17	40.481
263	578.917	109.276	20.211	20.27	20.211	40.482
264	527.648	73.941	19.903	20.545	19.903	40.448
265	570.505	59.708	20.244	20.172	20.172	40.416
266	585.161	121.476	20.252	20.229	20.229	40.48
267	585.647	106.725	20.258	20.221	20.221	40.479
268	563.502	138.386	20.112	20.346	20.111	40.458
269	565.483	144.537	20.129	20.319	20.129	40.448
270	571.08	93.005	20.177	20.297	20.176	40.474
271	590.163	65.291	20.353	20.053	20.053	40.406
272	585.829	108.74	20.257	20.222	20.222	40.479
273	588.438	141.285	20.283	20.184	20.184	40.467
274	578.873	108.586	20.213	20.269	20.213	40.483
275	628.061	123.679	20.512	19.983	19.983	40.495
276	581.003	141.396	20.234	20.229	20.229	40.463
277	568.446	83.455	20.175	20.285	20.174	40.46
278	593.312	130.703	20.307	20.171	20.171	40.479
279	571.175	141.356	20.166	20.288	20.166	40.453
280	562.923	68.987	20.172	20.263	20.171	40.435
281	580.431	121.531	20.221	20.259	20.22	40.48
282	580.759	107.646	20.226	20.256	20.226	40.483
283	588.567	97.775	20.284	20.186	20.186	40.471
284	577.599	121.625	20.203	20.279	20.203	40.482
285	580.158	121.576	20.22	20.261	20.219	40.48
286	583.566	107.776	20.244	20.237	20.237	40.48
287	540.79	80.726	19.989	20.48	19.988	40.469
288	586.583	121.71	20.26	20.22	20.22	40.48
289	596.731	108.542	20.328	20.152	20.152	40.48
290	568.948	107.797	20.146	20.339	20.145	40.484
291	575.221	107.766	20.188	20.293	20.188	40.482
292	585.881	105.247	20.258	20.217	20.217	40.475
293	569.505	121.76	20.148	20.332	20.147	40.48
294	581.23	139.272	20.231	20.231	20.231	40.463
295	582.976	105.179	20.24	20.237	20.237	40.477
296	576.834	107.558	20.198	20.282	20.197	40.48
297	585.577	125.214	20.254	20.222	20.222	40.475
298	571.744	105.227	20.168	20.315	20.167	40.483
299	576.199	105.21	20.197	20.284	20.197	40.481
300	581.732	105.154	20.232	20.245	20.232	40.478
301	581.608	105.327	20.231	20.247	20.231	40.478
302	581.89	105.292	20.234	20.245	20.234	40.479
303	512.375	53.53	19.827	20.541	19.827	40.368
304	573.315	88.361	20.199	20.27	20.199	40.469
305	582.36	77.373	20.278	20.163	20.163	40.441
306	594.493	139.219	20.319	20.152	20.152	40.471
307	576.486	133.798	20.199	20.269	20.199	40.469
308	622.733	82.373	20.504	19.917	19.917	40.42
309	578.497	50.569	20.315	20.074	20.074	40.389
310	593.468	105.379	20.309	20.169	20.169	40.478
311	580.197	107.608	20.221	20.259	20.221	40.48
312	595.521	103.491	20.323	20.153	20.153	40.475
313	585.016	107.472	20.253	20.226	20.226	40.48
314	570.465	103.55	20.161	20.322	20.161	40.483
315	545.65	104.721	19.986	20.505	19.986	40.492
316	518.114	57.699	19.864	20.527	19.864	40.391
317	585.807	112.455	20.256	20.224	20.224	40.48
318	588.82	103.624	20.279	20.196	20.196	40.475
319	583.287	112.396	20.241	20.241	20.24	40.482
320	585.685	112.37	20.254	20.227	20.227	40.481
321	572.244	112.522	20.167	20.316	20.166	40.483
322	590.815	112.23	20.289	20.192	20.192	40.481
323	580.178	104.924	20.224	20.257	20.224	40.481
324	553.241	107.307	20.039	20.45	20.039	40.489
325	591.43	120.797	20.293	20.187	20.187	40.48
326	573.678	65.034	20.252	20.167	20.167	40.419
327	566.707	134.154	20.131	20.333	20.131	40.464
328	579.095	107.492	20.215	20.266	20.215	40.481
329	576.741	120.601	20.195	20.285	20.194	40.479
330	588.546	104.991	20.278	20.2	20.2	40.477
331	569.909	106.662	20.155	20.33	20.154	40.484
332	583.021	110.7	20.238	20.242	20.238	40.48
333	587.163	112.296	20.266	20.216	20.216	40.482
334	588.099	110.633	20.271	20.208	20.208	40.48
335	570.086	125.275	20.152	20.325	20.151	40.477
336	581.127	111.463	20.225	20.255	20.224	40.48
337	595.095	110.753	20.315	20.166	20.166	40.481
338	585.858	110.695	20.258	20.224	20.224	40.482
339	579.484	111.511	20.216	20.266	20.215	40.482
340	582.209	110.553	20.234	20.247	20.234	40.482
341	580.993	110.509	20.227	20.255	20.226	40.482
342	584.637	110.722	20.25	20.233	20.233	40.482
343	573.394	119.358	20.172	20.31	20.172	40.482
344	585.854	110.587	20.257	20.224	20.224	40.48
345	588.375	110.868	20.273	20.207	20.207	40.48
346	585.071	111.338	20.252	20.23	20.23	40.482
347	582.95	110.943	20.24	20.244	20.24	40.484
348	579.528	111.357	20.217	20.265	20.217	40.482
349	575.391	112.162	20.188	20.295	20.187	40.483
350	622.937	116.589	20.481	20.007	20.007	40.487
351	612.627	71.054	20.468	19.936	19.936	40.404
352	578.119	111.254	20.206	20.276	20.206	40.482
353	585.559	89.856	20.275	20.185	20.185	40.46
354	586.531	109.878	20.261	20.218	20.218	40.479
355	582.588	112.736	20.233	20.248	20.233	40.481
356	581.269	115.643	20.227	20.255	20.227	40.482
357	575.989	124.039	20.191	20.285	20.19	40.476
358	590.059	112.765	20.284	20.198	20.198	40.482

## Sheet: Fig3e_f_planar
	d_pero	d_SiOx	J_pero	J_cSi	J_ph	J_sum
0	539.828	66.976	20.002	20.011	20.002	40.013
1	564.89	66.987	20.19	19.875	19.875	40.065
2	650	150	20.813	19.149	19.149	39.962
3	549.058	99.346	20.132	20.313	20.132	40.445
4	545.231	61.821	20.052	19.87	19.87	39.922
5	562.004	93.254	20.197	20.226	20.197	40.423
6	561.085	97.616	20.205	20.239	20.205	40.443
7	572.802	95.966	20.272	20.164	20.164	40.437
8	574.414	99.345	20.29	20.155	20.155	40.445
9	557.13	113.657	20.236	20.167	20.167	40.402
10	561.601	105.857	20.236	20.208	20.208	40.444
11	534.759	123.804	20.136	20.164	20.136	40.3
12	556.139	106.512	20.206	20.238	20.206	40.443
13	537.313	144.582	20.17	19.775	19.775	39.946
14	649.937	95.404	20.678	19.683	19.683	40.361
15	560.773	102.903	20.221	20.229	20.221	40.45
16	500.344	97.462	19.738	20.646	19.738	40.384
17	562.843	101.967	20.23	20.22	20.22	40.45
18	546.254	81.019	20.054	20.224	20.054	40.278
19	594.145	149.917	20.47	19.388	19.388	39.858
20	538.922	113.994	20.127	20.277	20.127	40.404
21	565.911	87.682	20.209	20.17	20.17	40.379
22	561.715	102.608	20.226	20.225	20.225	40.45
23	504.2	135.177	19.945	20.198	19.945	40.143
24	558.136	109.126	20.227	20.206	20.206	40.432
25	547.061	121.304	20.202	20.125	20.125	40.327
26	566.069	98.811	20.24	20.207	20.207	40.447
27	561.141	101.31	20.218	20.232	20.218	40.45
28	561.274	100.704	20.216	20.233	20.216	40.45
29	561.434	102.263	20.223	20.228	20.223	40.45
30	543.239	110.028	20.139	20.29	20.139	40.429
31	564.421	90.545	20.206	20.199	20.199	40.405
32	554.278	111.239	20.211	20.209	20.209	40.421
33	552.671	88.706	20.12	20.263	20.12	40.382
34	529.246	118.913	20.082	20.278	20.082	40.36
35	560.684	84.284	20.166	20.173	20.166	40.339
36	549.294	117.202	20.203	20.17	20.17	40.372
37	567.856	81.26	20.212	20.094	20.094	40.305
38	544.377	95.282	20.083	20.343	20.083	40.426
39	561.388	102.586	20.224	20.227	20.224	40.45
40	563.446	95.382	20.213	20.222	20.213	40.435
41	537.111	129.368	20.163	20.054	20.054	40.217
42	565.884	100.871	20.245	20.205	20.205	40.45
43	561.578	103.372	20.227	20.222	20.222	40.45
44	532.566	100.834	20.021	20.418	20.021	40.439
45	550.013	109.428	20.179	20.253	20.179	40.432
46	564.331	114.019	20.277	20.12	20.12	40.396
47	570.52	108.109	20.293	20.139	20.139	40.432
48	556.104	97.146	20.171	20.27	20.171	40.441
49	579.177	85.465	20.292	20.067	20.067	40.358
50	577.68	116.164	20.351	20.018	20.018	40.369
51	563.199	99.698	20.225	20.223	20.223	40.448
52	581.157	99.041	20.328	20.114	20.114	40.442
53	562.762	100.502	20.225	20.225	20.225	40.45
54	554.733	76.997	20.112	20.116	20.112	40.228
55	568.756	93.424	20.241	20.184	20.184	40.425
56	569.64	100.647	20.267	20.182	20.182	40.448
57	566.54	143.304	20.319	19.637	19.637	39.956
58	541.699	120.352	20.168	20.173	20.168	40.341
59	520.348	138.913	20.071	19.994	19.994	40.066
60	544.736	115.858	20.171	20.216	20.171	40.387
61	562.561	100.085	20.222	20.227	20.222	40.449
62	519.836	121.699	20.025	20.305	20.025	40.33
63	535.691	84.034	19.979	20.324	19.979	40.303
64	565.555	106.979	20.262	20.177	20.177	40.439
65	563.442	97.9	20.221	20.224	20.221	40.445
66	578.141	106.371	20.33	20.106	20.106	40.436
67	572.417	88.265	20.253	20.134	20.134	40.386
68	551.625	113.085	20.202	20.206	20.202	40.408
69	556.896	102.115	20.194	20.257	20.194	40.451
70	588.93	107.078	20.388	20.037	20.037	40.425
71	558.12	90.188	20.162	20.237	20.162	40.399
72	588.249	93.539	20.357	20.062	20.062	40.418
73	527.696	128.521	20.103	20.132	20.103	40.236
74	562.526	100.933	20.225	20.225	20.225	40.45
75	578.423	92.546	20.298	20.12	20.12	40.418
76	552.674	104.454	20.176	20.272	20.176	40.448
77	562.647	100.709	20.225	20.225	20.225	40.45
78	561.194	104.417	20.229	20.219	20.219	40.448
79	563.343	91.861	20.202	20.212	20.202	40.414
80	556.534	107.967	20.213	20.225	20.213	40.438
81	554.854	100.826	20.177	20.273	20.177	40.45
82	568.807	97.345	20.252	20.19	20.19	40.443
83	561.419	86.032	20.175	20.185	20.175	40.36
84	531.207	106.258	20.037	20.402	20.037	40.439
85	563.91	101.308	20.235	20.215	20.215	40.45
86	553.975	125.769	20.25	20.013	20.013	40.263
87	560.074	79.062	20.154	20.113	20.113	40.267
88	552.952	112.131	20.207	20.208	20.207	40.415
89	560.605	103.827	20.223	20.226	20.223	40.449
90	544.681	118.798	20.181	20.176	20.176	40.357
91	565.213	94.52	20.222	20.209	20.209	40.431
92	535.14	126.143	20.145	20.122	20.122	40.267
93	557.218	105.296	20.208	20.239	20.208	40.446
94	560.353	98.991	20.205	20.242	20.205	40.447
95	574.493	74.752	20.254	19.959	19.959	40.214
96	553.757	110.308	20.205	20.222	20.205	40.427
97	564.437	96.331	20.222	20.217	20.217	40.439
98	549.319	114.593	20.194	20.203	20.194	40.397
99	558.863	107.363	20.225	20.215	20.215	40.44
100	567.601	85.027	20.215	20.137	20.137	40.352
101	554.694	115.63	20.228	20.157	20.157	40.386
102	539.479	117.523	20.144	20.228	20.144	40.372
103	569.347	92.007	20.241	20.175	20.175	40.417
104	561.469	102.714	20.224	20.226	20.224	40.45
105	560.812	82.81	20.164	20.157	20.157	40.321
106	545.431	104.986	20.132	20.315	20.132	40.446
107	569.87	104.202	20.278	20.167	20.167	40.446
108	554.401	82.384	20.117	20.191	20.117	40.308
109	563.453	109.967	20.26	20.166	20.166	40.426
110	553.147	93.348	20.138	20.282	20.138	40.42
111	528.053	124.203	20.093	20.203	20.093	40.297
112	562.743	101.325	20.227	20.223	20.223	40.45
113	544.457	88.899	20.06	20.315	20.06	40.375
114	561.549	119.531	20.276	20.065	20.065	40.341
115	589.244	100.173	20.375	20.063	20.063	40.437
116	531.145	113.105	20.07	20.34	20.07	40.409
117	576.284	102.763	20.31	20.135	20.135	40.445
118	538.889	105.494	20.089	20.355	20.089	40.444
119	558.286	93.865	20.175	20.252	20.175	40.426
120	589.468	83.968	20.353	19.987	19.987	40.34
121	562.613	100.481	20.224	20.226	20.224	40.45
122	599.48	96.907	20.423	19.999	19.999	40.422
123	542.209	124.934	20.183	20.097	20.097	40.281
124	573.59	100.433	20.289	20.158	20.158	40.447
125	572.271	102.532	20.287	20.16	20.16	40.447
126	573.559	102.191	20.293	20.154	20.154	40.447
127	575.083	97.843	20.291	20.151	20.151	40.442
128	549.535	99.73	20.137	20.309	20.137	40.446
129	575.355	103.915	20.308	20.136	20.136	40.444
130	556.815	100.526	20.188	20.262	20.188	40.45
131	557.369	99.64	20.188	20.26	20.188	40.448
132	574.038	102.995	20.298	20.148	20.148	40.446
133	584.789	105.126	20.362	20.073	20.073	40.435
134	553.825	104.324	20.183	20.265	20.183	40.448
135	547.676	103.345	20.139	20.31	20.139	40.449
136	556.332	102.634	20.193	20.258	20.193	40.45
137	555.871	103.432	20.193	20.257	20.193	40.45
138	570.171	97.507	20.261	20.182	20.182	40.443
139	557.1	102.018	20.195	20.255	20.195	40.451
140	562.152	98.896	20.216	20.231	20.216	40.447
141	571.92	100.037	20.278	20.169	20.169	40.447
142	575.595	95.334	20.288	20.146	20.146	40.433
143	571.182	98.942	20.271	20.176	20.176	40.447
144	547.638	109.236	20.164	20.269	20.164	40.433
145	566.359	103.827	20.257	20.19	20.19	40.448
146	552.734	96.285	20.145	20.291	20.145	40.436
147	557.155	96.33	20.175	20.263	20.175	40.438
148	570.702	97.956	20.265	20.179	20.179	40.444
149	547.764	107.316	20.156	20.284	20.156	40.441
150	560.309	100.746	20.211	20.239	20.211	40.45
151	567.957	105.358	20.271	20.173	20.173	40.444
152	565.874	102.267	20.249	20.2	20.2	40.45
153	566.592	100.093	20.247	20.202	20.202	40.449
154	552.752	94.475	20.139	20.288	20.139	40.427
155	560.44	99.688	20.208	20.241	20.208	40.449
156	563.921	106.725	20.252	20.189	20.189	40.441
157	562.596	102.229	20.23	20.221	20.221	40.45
158	562.281	102.243	20.228	20.222	20.222	40.45
159	561.514	106.601	20.238	20.204	20.204	40.442
160	564.12	100.067	20.232	20.217	20.217	40.449
161	549.063	106.67	20.162	20.281	20.162	40.443
162	569.992	113.279	20.305	20.095	20.095	40.4
163	561.921	99.729	20.217	20.231	20.217	40.449
164	561.245	99.54	20.212	20.236	20.212	40.448
165	542.164	111.191	20.136	20.286	20.136	40.422
166	564.66	110.244	20.267	20.156	20.156	40.423
167	573.246	100.986	20.288	20.159	20.159	40.447
168	562.924	97.249	20.216	20.227	20.216	40.442
169	549.464	105.808	20.161	20.284	20.161	40.445
170	570.206	97.213	20.26	20.182	20.182	40.442
171	552.4	106.861	20.184	20.258	20.184	40.442
172	552.67	90.441	20.125	20.272	20.125	40.397
173	569.777	109.339	20.293	20.134	20.134	40.426
174	566.927	112.222	20.285	20.123	20.123	40.409
175	572.67	95.489	20.27	20.164	20.164	40.435
176	563.257	108.014	20.253	20.183	20.183	40.436
177	546.183	111.35	20.163	20.258	20.163	40.421
178	590.873	91.701	20.369	20.037	20.037	40.406
179	568.2	91.918	20.234	20.182	20.182	40.416
180	564.159	102.725	20.241	20.209	20.209	40.45
181	568.278	112.999	20.295	20.107	20.107	40.402
182	569.374	99.463	20.262	20.186	20.186	40.447
183	558.326	94.587	20.177	20.253	20.177	40.43
184	570.55	102.873	20.278	20.169	20.169	40.448
185	575.171	93.29	20.28	20.143	20.143	40.423
186	564.061	102.923	20.241	20.209	20.209	40.449
187	549.787	107.428	20.17	20.27	20.17	40.44
188	554.02	101.905	20.175	20.275	20.175	40.45
189	558.366	113.151	20.241	20.164	20.164	40.406
190	562.55	112.069	20.261	20.151	20.151	40.412
191	565.768	100.926	20.244	20.205	20.205	40.45
192	581.685	114.724	20.369	20.012	20.012	40.381
193	562.553	114.542	20.268	20.124	20.124	40.393
194	553.547	105.927	20.188	20.258	20.188	40.445
195	563.43	100.96	20.23	20.22	20.22	40.45
196	563.384	100.945	20.23	20.22	20.22	40.45
197	545.277	109.07	20.148	20.286	20.148	40.434
198	603.231	86.072	20.433	19.917	19.917	40.35
199	561.368	101.03	20.218	20.232	20.218	40.45
200	573.223	107.762	20.307	20.126	20.126	40.433
201	550.838	115.755	20.207	20.179	20.179	40.386
202	563.301	107.89	20.253	20.185	20.185	40.437
203	534.351	115.684	20.103	20.287	20.103	40.39
204	574.928	97.649	20.289	20.152	20.152	40.442
205	579.218	93.858	20.306	20.119	20.119	40.425
206	564.519	98.859	20.23	20.216	20.216	40.447
207	562.822	102.703	20.233	20.217	20.217	40.45
208	553.143	90.61	20.129	20.27	20.129	40.399
209	563.573	105.216	20.245	20.2	20.2	40.445
210	563.147	110.38	20.259	20.164	20.164	40.423
211	568.315	99.904	20.257	20.192	20.192	40.448
212	573.208	90.261	20.262	20.141	20.141	40.403
213	570.981	93.136	20.254	20.169	20.169	40.423
214	562.934	100.998	20.228	20.222	20.222	40.45
215	566.292	97.28	20.236	20.206	20.206	40.443
216	535.451	113.467	20.101	20.306	20.101	40.407
217	561.644	100.722	20.219	20.231	20.219	40.45
218	569.704	101.101	20.268	20.18	20.18	40.449
219	589.042	84.454	20.351	19.994	19.994	40.345
220	557.264	95.756	20.174	20.262	20.174	40.436
221	557.846	104.401	20.209	20.24	20.209	40.448
222	561.433	100.78	20.218	20.232	20.218	40.45
223	559.759	95.871	20.191	20.246	20.191	40.437
224	558.797	103.387	20.211	20.239	20.211	40.45
225	567.504	120.168	20.308	20.023	20.023	40.331
226	579.942	95.793	20.314	20.119	20.119	40.433
227	537.498	87.851	20.004	20.35	20.004	40.354
228	559.561	103.354	20.215	20.235	20.215	40.45
229	557.034	97.424	20.178	20.264	20.178	40.442
230	561.809	99.959	20.217	20.231	20.217	40.449
231	555.123	105.118	20.194	20.253	20.194	40.447
232	553.06	98.755	20.157	20.289	20.157	40.446
233	559.597	103.53	20.216	20.234	20.216	40.45
234	562.412	99.71	20.22	20.229	20.22	40.449
235	550.014	92.005	20.111	20.297	20.111	40.408
236	569.575	103.601	20.275	20.173	20.173	40.447
237	567.563	123.985	20.316	19.965	19.965	40.281
238	564.83	105.034	20.252	20.194	20.194	40.446
239	560.658	99.801	20.21	20.239	20.21	40.449
240	557.048	99.789	20.187	20.262	20.187	40.449
241	556.254	104.245	20.198	20.251	20.198	40.449
242	560.704	99.091	20.208	20.24	20.208	40.448
243	567.514	99.193	20.25	20.198	20.198	40.447
244	568.052	106.84	20.276	20.163	20.163	40.439
245	559.56	99.257	20.201	20.247	20.201	40.448
246	560.668	103.124	20.221	20.229	20.221	40.45
247	550.141	87.573	20.098	20.269	20.098	40.367
248	569.741	109.642	20.293	20.131	20.131	40.425
249	568.26	103.086	20.266	20.182	20.182	40.448
250	564.448	103.143	20.244	20.206	20.206	40.449
251	557.895	109.521	20.227	20.203	20.203	40.43
252	540.534	109.617	20.119	20.312	20.119	40.431
253	538.111	117.29	20.135	20.24	20.135	40.375
254	545.458	113.79	20.168	20.236	20.168	40.404
255	548.863	113.573	20.188	20.218	20.188	40.405
256	555.876	113.886	20.23	20.171	20.171	40.401
257	583.723	102.333	20.35	20.091	20.091	40.441
258	561.052	113.488	20.257	20.145	20.145	40.402
259	558.838	93.509	20.177	20.247	20.177	40.424
260	563.995	99.759	20.23	20.219	20.219	40.449
261	532.398	118.72	20.103	20.258	20.103	40.361
262	569.934	85.952	20.233	20.131	20.131	40.363
263	567.21	95.417	20.237	20.198	20.198	40.435
264	553.846	114.668	20.221	20.174	20.174	40.395
265	563.812	103.502	20.241	20.208	20.208	40.449
266	566.319	93.201	20.225	20.198	20.198	40.424
267	563.886	95.611	20.216	20.22	20.216	40.436
268	552.293	93.115	20.131	20.287	20.131	40.418
269	583.489	117.484	20.384	19.969	19.969	40.353
270	566.929	95.674	20.236	20.201	20.201	40.436
271	582.301	95.617	20.327	20.105	20.105	40.432
272	550.622	111.285	20.19	20.231	20.19	40.421
273	565.351	97.572	20.231	20.212	20.212	40.444
274	560.924	102.195	20.219	20.231	20.219	40.45
275	569.967	120.528	20.322	20.004	20.004	40.325
276	574.759	84.218	20.262	20.083	20.083	40.345
277	566.849	106.479	20.268	20.173	20.173	40.441
278	548.855	107.797	20.166	20.273	20.166	40.439
279	548.666	107.033	20.161	20.281	20.161	40.442
280	526.375	82.945	19.903	20.368	19.903	40.271
281	545.012	82.74	20.048	20.254	20.048	40.302
282	566.317	104.287	20.258	20.189	20.189	40.447
283	564.58	111.394	20.27	20.146	20.146	40.416
284	565.342	97.054	20.23	20.212	20.212	40.442
285	552.218	109.83	20.194	20.235	20.194	40.429
286	553.519	96.952	20.153	20.286	20.153	40.439
287	561.704	109.764	20.249	20.178	20.178	40.427
288	570.618	91.798	20.249	20.166	20.166	40.415
289	563.306	93.718	20.207	20.219	20.207	40.426
290	570.386	102.082	20.275	20.174	20.174	40.449
291	568.674	93.76	20.242	20.186	20.186	40.427
292	536.477	84.859	19.987	20.329	19.987	40.316
293	558.667	106.555	20.221	20.222	20.221	40.443
294	568.536	93.635	20.24	20.186	20.186	40.426
295	545.54	88.324	20.066	20.304	20.066	40.37
296	564.979	99.042	20.234	20.214	20.214	40.447
297	558.149	97.025	20.184	20.257	20.184	40.441
298	561.42	100.499	20.217	20.233	20.217	40.449
299	561.788	103.851	20.23	20.219	20.219	40.449
300	562.864	100.445	20.225	20.224	20.224	40.45
301	562.632	100.521	20.224	20.225	20.224	40.45
302	562.352	100.526	20.222	20.227	20.222	40.45
303	563.18	100.464	20.227	20.222	20.222	40.45
304	565.487	100.583	20.242	20.208	20.208	40.449
305	566.358	100.366	20.246	20.202	20.202	40.449
306	560.934	100.403	20.213	20.236	20.213	40.45
307	561.56	100.419	20.217	20.232	20.217	40.45
308	553.114	104.012	20.178	20.271	20.178	40.449
309	577.301	88.781	20.285	20.106	20.106	40.391
310	558.319	103.938	20.21	20.239	20.21	40.449
311	575.107	103.743	20.306	20.138	20.138	40.444
312	562.118	100.547	20.221	20.228	20.221	40.449
313	600.798	77.04	20.422	19.822	19.822	40.244
314	570.494	104.041	20.281	20.164	20.164	40.446
315	542.562	108.177	20.126	20.311	20.126	40.437
316	566.231	93.973	20.227	20.202	20.202	40.428
317	561.908	115.934	20.269	20.111	20.111	40.38
318	552.417	94.038	20.135	20.289	20.135	40.424
319	579.795	82.376	20.293	20.031	20.031	40.323
320	562.327	100.508	20.222	20.227	20.222	40.45
321	535.094	117.108	20.114	20.262	20.114	40.377
322	553.15	109.166	20.197	20.235	20.197	40.433
323	561.925	93.931	20.199	20.228	20.199	40.427
324	573.636	90.087	20.264	20.138	20.138	40.402
325	557.811	96.08	20.179	20.259	20.179	40.437
326	556.272	106.781	20.208	20.235	20.208	40.442
327	553.066	101.443	20.167	20.283	20.167	40.45
328	567.915	95.569	20.242	20.194	20.194	40.436
329	570.523	96.166	20.259	20.179	20.179	40.438
330	564.721	96.837	20.225	20.216	20.216	40.441
331	539.19	85.244	20.009	20.316	20.009	40.325
332	553.666	96.764	20.154	20.285	20.154	40.439
333	570.642	106.026	20.288	20.153	20.153	40.441
334	559.276	96.866	20.191	20.25	20.191	40.441
335	557.645	106.152	20.213	20.231	20.213	40.444
336	564.447	108.254	20.26	20.174	20.174	40.434
337	547.433	92.337	20.094	20.314	20.094	40.408
338	566.104	106.23	20.263	20.179	20.179	40.442
339	568.886	92.186	20.239	20.178	20.178	40.417
340	549.373	108.345	20.171	20.266	20.171	40.437
341	561.395	100.446	20.216	20.233	20.216	40.45
342	560.858	92.108	20.187	20.23	20.187	40.416
343	563.35	106.113	20.247	20.196	20.196	40.443
344	540.335	100.437	20.076	20.368	20.076	40.444
345	567.784	108.434	20.279	20.153	20.153	40.432
346	551.242	123.692	20.231	20.063	20.063	40.294
347	558.545	96.47	20.185	20.254	20.185	40.439
348	555.9	107.642	20.208	20.231	20.208	40.439
349	563.736	96.406	20.218	20.222	20.218	40.44
350	568.517	107.562	20.28	20.155	20.155	40.436
351	561.076	107.686	20.239	20.199	20.199	40.438
352	572.868	96.454	20.274	20.165	20.165	40.439
353	552.897	106.357	20.185	20.259	20.185	40.444
354	564.13	96.602	20.221	20.219	20.219	40.44
355	562.419	100.435	20.223	20.227	20.223	40.449
356	546.939	96.603	20.107	20.328	20.107	40.434
357	567.878	100.402	20.255	20.193	20.193	40.449
358	562.058	96.557	20.208	20.232	20.208	40.44
359	562.316	106.539	20.242	20.199	20.199	40.442
360	561.372	106.55	20.237	20.205	20.205	40.442
361	571.747	92.401	20.257	20.161	20.161	40.419
362	533.171	114.763	20.092	20.306	20.092	40.397
363	547.617	108.532	20.161	20.276	20.161	40.436
364	568.326	105.6	20.274	20.169	20.169	40.443
365	554.242	92.5	20.143	20.272	20.143	40.415
366	558.024	109.891	20.229	20.199	20.199	40.428
367	576.221	108.74	20.326	20.101	20.101	40.426
368	563.515	105.495	20.246	20.199	20.199	40.445
369	518.998	121.278	20.017	20.318	20.017	40.335
370	515.231	79.195	19.81	20.379	19.81	40.188
371	507.75	126.113	19.947	20.33	19.947	40.277
372	578.345	128.563	20.376	19.833	19.833	40.209
373	547.792	108.682	20.162	20.273	20.162	40.436
374	565.209	108.604	20.265	20.167	20.167	40.432
375	541.513	113.292	20.141	20.268	20.141	40.409
376	566.174	101.571	20.249	20.201	20.201	40.45
377	548.435	105.64	20.154	20.292	20.154	40.446
378	554.744	101.661	20.179	20.271	20.179	40.45
379	565.761	99.967	20.241	20.207	20.207	40.449
380	542.951	115.366	20.158	20.233	20.158	40.391
381	572.707	101.753	20.287	20.16	20.16	40.448
382	552.478	115.48	20.215	20.173	20.173	40.388
383	549.27	117.774	20.204	20.162	20.162	40.366
384	555.796	105.549	20.2	20.246	20.2	40.446
385	553.631	100.465	20.167	20.282	20.167	40.449
386	564.568	115.29	20.281	20.104	20.104	40.385
387	542.59	117.661	20.165	20.206	20.165	40.37
388	570.17	88.553	20.239	20.15	20.15	40.389
389	529.608	117.861	20.08	20.29	20.08	40.37
390	552.281	108.842	20.191	20.244	20.191	40.434
391	559.646	101.965	20.211	20.24	20.211	40.451
392	572.58	108.94	20.307	20.121	20.121	40.427
393	558.571	117.594	20.255	20.109	20.109	40.365
394	577.637	98.626	20.307	20.136	20.136	40.443
395	565.286	88.427	20.207	20.18	20.18	40.386
396	555.4	101.801	20.184	20.267	20.184	40.451
397	548.971	88.506	20.092	20.284	20.092	40.376
398	559.58	106.574	20.226	20.216	20.216	40.442
399	534.561	115.532	20.104	20.287	20.104	40.391
400	553.363	98.56	20.158	20.287	20.158	40.445
401	546.141	111.508	20.163	20.257	20.163	40.42
402	564.55	111.595	20.271	20.144	20.144	40.415
403	567.698	86.154	20.218	20.147	20.147	40.365
404	566.065	98.453	20.239	20.207	20.207	40.446
405	552.65	98.326	20.152	20.292	20.152	40.444
406	529.025	111.802	20.048	20.369	20.048	40.417
407	576.997	98.296	20.303	20.14	20.14	40.442
408	559.89	98.183	20.199	20.246	20.199	40.445
409	560.607	111.754	20.249	20.166	20.166	40.415
410	574.439	98.123	20.287	20.156	20.156	40.443
411	545.499	86.242	20.06	20.287	20.06	40.347
412	579.773	94.69	20.311	20.118	20.118	40.429
413	511.486	124.944	19.973	20.319	19.973	40.292
414	552.598	89.951	20.123	20.27	20.123	40.393
415	546.404	111.67	20.165	20.254	20.165	40.419
416	552.974	106.44	20.186	20.258	20.186	40.444
417	577.087	89.882	20.285	20.115	20.115	40.4
418	551.433	117.41	20.215	20.154	20.154	40.369
419	566.375	104.825	20.26	20.186	20.186	40.446
420	560.338	107.15	20.233	20.208	20.208	40.44
421	550.638	104.746	20.165	20.283	20.165	40.448
422	561.086	94.961	20.196	20.236	20.196	40.433
423	569.785	104.661	20.279	20.166	20.166	40.445
424	542.52	107.167	20.122	20.319	20.122	40.441
425	572.017	94.878	20.265	20.167	20.167	40.432
426	571.484	92.98	20.257	20.165	20.165	40.422
427	552.5	124.299	20.239	20.045	20.045	40.284
428	550.884	92.91	20.121	20.295	20.121	40.415
429	571.703	95.064	20.263	20.17	20.17	40.433
430	540.758	81.363	20.012	20.261	20.012	40.274
431	561.636	104.917	20.233	20.214	20.214	40.447
432	545.19	94.783	20.087	20.336	20.087	40.423
433	545.406	78.923	20.044	20.2	20.044	40.244
434	571.149	92.796	20.254	20.167	20.167	40.421
435	560.072	98.409	20.201	20.245	20.201	40.446
436	541.675	85.697	20.029	20.305	20.029	40.335
437	558.777	92.685	20.174	20.245	20.174	40.419
438	570.729	87.835	20.241	20.141	20.141	40.382
439	559.3	95.162	20.186	20.248	20.186	40.433
440	554.407	111.89	20.215	20.201	20.201	40.416
441	541.721	111.967	20.137	20.281	20.137	40.418
442	546.771	91.517	20.086	20.315	20.086	40.401
443	554.977	104.875	20.192	20.255	20.192	40.448
444	548.609	111.832	20.18	20.238	20.18	40.418
445	549.36	104.606	20.156	20.292	20.156	40.448
446	575.179	91.482	20.276	20.136	20.136	40.412
447	561.572	88.027	20.18	20.201	20.18	40.382
448	563.001	91.631	20.199	20.213	20.199	40.412
449	573.043	88.11	20.257	20.129	20.129	40.385
450	569.763	91.571	20.243	20.17	20.17	40.413
451	533.748	110.627	20.077	20.348	20.077	40.425
452	561.756	101.986	20.224	20.227	20.224	40.45
453	560.034	110.552	20.242	20.181	20.181	40.423
454	557.437	91.314	20.161	20.247	20.161	40.408
455	566.862	97.903	20.242	20.203	20.203	40.444
456	544.688	110.477	20.15	20.276	20.15	40.426
457	591.701	91.149	20.373	20.029	20.029	40.402
458	562.785	110.739	20.258	20.163	20.163	40.421
459	577.777	91.337	20.292	20.119	20.119	40.41
460	563.815	97.864	20.223	20.221	20.221	40.444
461	553.993	110.858	20.209	20.214	20.209	40.423
462	556.047	110.647	20.22	20.204	20.204	40.424
463	565.579	110.932	20.274	20.144	20.144	40.419
464	540.149	121.452	20.162	20.166	20.162	40.328
465	560.953	121.579	20.278	20.039	20.039	40.317
466	570.5	87.95	20.24	20.143	20.143	40.383
467	561.218	91.192	20.186	20.222	20.186	40.409
468	566.562	91.1	20.221	20.188	20.188	40.409
469	549.1	114.161	20.191	20.209	20.191	40.4
470	550.517	91.014	20.111	20.289	20.111	40.4
471	579.828	80.92	20.292	20.013	20.013	40.305
472	564.245	114.28	20.277	20.117	20.117	40.393
473	578.826	87.442	20.292	20.086	20.086	40.378
474	510.358	119.443	19.94	20.413	19.94	40.353
475	578.376	95.197	20.304	20.128	20.128	40.432
476	535.644	114.327	20.107	20.294	20.107	40.401
477	563.93	110.095	20.263	20.162	20.162	40.425
478	552.837	89.624	20.124	20.266	20.124	40.39
479	564.296	98.035	20.226	20.218	20.218	40.445
480	592.019	89.478	20.373	20.017	20.017	40.389
481	553.742	98.081	20.159	20.284	20.159	40.443
482	543.761	120.252	20.18	20.162	20.162	40.342
483	565.488	105.718	20.258	20.185	20.185	40.443
484	574.236	116.887	20.335	20.029	20.029	40.364
485	520.981	120.139	20.027	20.32	20.027	40.347
486	567.434	89.732	20.224	20.175	20.175	40.399
487	544.205	110.168	20.145	20.283	20.145	40.428
488	561.109	84.397	20.169	20.171	20.169	40.341
489	565.791	76.853	20.193	20.046	20.046	40.239
490	544.302	110.743	20.148	20.277	20.148	40.425
491	538.512	112.296	20.117	20.298	20.117	40.415
492	553.79	89.808	20.131	20.262	20.131	40.393
493	551.962	97.771	20.146	20.296	20.146	40.442
494	555.075	112.463	20.221	20.192	20.192	40.413
495	539.789	112.534	20.126	20.288	20.126	40.414
496	549.387	112.392	20.187	20.227	20.187	40.414
497	560.568	102.604	20.219	20.232	20.219	40.45
498	573.324	88.982	20.26	20.133	20.133	40.393
