# Supplementary material for: Nano-optical designs for high-efficiency monolithic perovskite–silicon tandem solar cells
Source: Nat Nanotechnol. 2022 Oct 24;17(11):1214–21. doi: 10.1038/s41565-022-01228-8 (PMC9646483; doi:10.1038/s41565-022-01228-8)
Supplement: Source Data Fig. 4 — Source data of Fig. 4a (JV), 4b (statistical VOC) and 4c (EL). Source data of inset in Fig. 4c. [file 41565_2022_1228_MOESM5_ESM.xlsx]

## Sheet: Fig4a
planar				nanotexture
J_sc [mA/cm²]:	19.4487	19.4485		J_sc [mA/cm²]:	19.4537	19.4531
V_oc [V]:	-1.87837	-1.87934		V_oc [V]:	-1.89402	-1.89523
Fill factor [pct.]:	80.8458	80.8286		Fill factor [pct.]:	80.8764	80.9039
Efficiency :	29.5344	29.5432		Efficiency :	29.7994	29.8278
[V]	[mA/cm²]	[mA/cm²]		[V]	[mA/cm²]	[mA/cm²]
voltage	planar forward scan	planar reverse scan		voltage	nanotexture forward scan	nanotexture reverse scan
-2	-25.0071	-25.0057		-2	-22.905	-22.4254
-1.98	-24.0357	-23.706		-1.98	-17.7153	-17.3963
-1.96	-18.2777	-18.0008		-1.96	-12.9434	-12.6722
-1.94	-13.0362	-12.7961		-1.94	-8.568	-8.32919
-1.92	-8.28396	-8.07273		-1.92	-4.56522	-4.35186
-1.9	-4.02753	-3.84496		-1.9	-0.9624	-0.7615
-1.88	-0.26817	-0.10686		-1.88	2.2538	2.43214
-1.86	3.01516	3.15143		-1.86	5.08942	5.24518
-1.84	5.8489	5.96181		-1.84	7.54922	7.68737
-1.82	8.26015	8.358		-1.82	9.65574	9.78138
-1.8	10.2874	10.3688		-1.8	11.437	11.5479
-1.78	11.9866	12.0525		-1.78	12.9368	13.0309
-1.76	13.4007	13.4546		-1.76	14.1877	14.2676
-1.74	14.561	14.605		-1.74	15.2143	15.2819
-1.72	15.5135	15.549		-1.72	16.0551	16.1117
-1.7	16.2929	16.3208		-1.7	16.7411	16.7881
-1.68	16.9276	16.9497		-1.68	17.2973	17.3352
-1.66	17.4426	17.4594		-1.66	17.7461	17.7761
-1.64	17.8582	17.8706		-1.64	18.1065	18.1298
-1.62	18.1924	18.2011		-1.62	18.3947	18.4122
-1.6	18.459	18.4645		-1.6	18.6241	18.6366
-1.58	18.6698	18.673		-1.58	18.8054	18.8138
-1.56	18.836	18.8375		-1.56	18.949	18.954
-1.54	18.9646	18.9645		-1.54	19.0607	19.0632
-1.52	19.0637	19.062		-1.52	19.1479	19.1481
-1.5	19.1388	19.1363		-1.5	19.2152	19.2141
-1.48	19.1959	19.1926		-1.48	19.2674	19.2649
-1.46	19.2393	19.2352		-1.46	19.3077	19.3045
-1.44	19.2721	19.2676		-1.44	19.339	19.335
-1.42	19.298	19.293		-1.42	19.3634	19.3589
-1.4	19.3188	19.3135		-1.4	19.3828	19.3777
-1.38	19.3357	19.3302		-1.38	19.398	19.3924
-1.36	19.3495	19.344		-1.36	19.4098	19.404
-1.34	19.3611	19.3554		-1.34	19.419	19.4131
-1.32	19.3707	19.3652		-1.32	19.4261	19.4202
-1.3	19.3792	19.3733		-1.3	19.4316	19.4257
-1.28	19.3861	19.3802		-1.28	19.4358	19.4299
-1.26	19.3919	19.386		-1.26	19.4389	19.4331
-1.24	19.3969	19.391		-1.24	19.441	19.4353
-1.22	19.401	19.3951		-1.22	19.4429	19.4372
-1.2	19.4043	19.3986		-1.2	19.4445	19.4386
-1.18	19.4074	19.4018		-1.18	19.4453	19.4399
-1.16	19.4099	19.4042		-1.16	19.446	19.4405
-1.14	19.412	19.4064		-1.14	19.4465	19.4411
-1.12	19.4138	19.4085		-1.12	19.4472	19.4416
-1.1	19.4155	19.4102		-1.1	19.4476	19.4421
-1.08	19.4167	19.4117		-1.08	19.448	19.4422
-1.06	19.4181	19.413		-1.06	19.4481	19.4427
-1.04	19.4193	19.4143		-1.04	19.4484	19.4428
-1.02	19.4204	19.4156		-1.02	19.4485	19.4431
-1	19.4214	19.4166		-1	19.4488	19.4435
-0.98	19.4221	19.4176		-0.98	19.449	19.4435
-0.96	19.4231	19.4186		-0.96	19.4489	19.4438
-0.94	19.424	19.4195		-0.94	19.4491	19.4441
-0.92	19.4248	19.4204		-0.92	19.4493	19.4444
-0.9	19.4255	19.4212		-0.9	19.4492	19.4446
-0.88	19.4263	19.4222		-0.88	19.4492	19.4447
-0.86	19.4269	19.4231		-0.86	19.4494	19.4449
-0.84	19.4275	19.4238		-0.84	19.4495	19.4452
-0.82	19.4285	19.4248		-0.82	19.4495	19.4453
-0.8	19.4291	19.4254		-0.8	19.4497	19.4457
-0.78	19.4296	19.4261		-0.78	19.4497	19.4456
-0.76	19.4304	19.427		-0.76	19.4497	19.4458
-0.74	19.4311	19.4276		-0.74	19.4497	19.4461
-0.72	19.4317	19.4284		-0.72	19.4499	19.4462
-0.7	19.4321	19.4289		-0.7	19.4501	19.4462
-0.68	19.4329	19.4296		-0.68	19.4502	19.4465
-0.66	19.4337	19.4303		-0.66	19.4503	19.4466
-0.64	19.4342	19.431		-0.64	19.4502	19.4467
-0.62	19.4347	19.4317		-0.62	19.4503	19.4468
-0.6	19.4354	19.4324		-0.6	19.4504	19.4471
-0.58	19.4361	19.4329		-0.58	19.4505	19.4474
-0.56	19.4365	19.4336		-0.56	19.4506	19.4475
-0.54	19.4372	19.4344		-0.54	19.4507	19.4478
-0.52	19.4378	19.4349		-0.52	19.4508	19.448
-0.5	19.4382	19.4354		-0.5	19.451	19.4479
-0.48	19.4387	19.4362		-0.48	19.4509	19.4483
-0.46	19.4395	19.4368		-0.46	19.4511	19.4485
-0.44	19.4399	19.4374		-0.44	19.451	19.4489
-0.42	19.4401	19.4379		-0.42	19.4509	19.4491
-0.4	19.4406	19.4384		-0.4	19.4513	19.4493
-0.38	19.4412	19.439		-0.38	19.4514	19.4495
-0.36	19.4415	19.4396		-0.36	19.4513	19.4498
-0.34	19.4417	19.4401		-0.34	19.4515	19.4501
-0.32	19.4423	19.4406		-0.32	19.4516	19.4504
-0.3	19.4428	19.441		-0.3	19.4518	19.4506
-0.28	19.4432	19.4416		-0.28	19.4521	19.451
-0.26	19.4437	19.4421		-0.26	19.4522	19.451
-0.24	19.444	19.4427		-0.24	19.4525	19.4513
-0.22	19.4444	19.4432		-0.22	19.4525	19.4516
-0.2	19.445	19.4437		-0.2	19.4524	19.4516
-0.18	19.4454	19.4443		-0.18	19.4527	19.4518
-0.16	19.4459	19.4448		-0.16	19.4529	19.452
-0.14	19.446	19.4452		-0.14	19.4528	19.4519
-0.12	19.4465	19.4457		-0.12	19.4531	19.4521
-0.1	19.4468	19.4464		-0.1	19.4532	19.4523
-0.08	19.4474	19.4468		-0.08	19.4534	19.4522
-0.06	19.4476	19.4473		-0.06	19.4533	19.4525
-0.04	19.448	19.4477		-0.04	19.4535	19.4526
-0.02	19.4484	19.448		-0.02	19.4535	19.4527
0	19.4487	19.4485		0	19.4537	19.4531
0.02	19.449	19.449		0.02	19.4539	19.4531
0.04	19.4493	19.4495		0.04	19.4541	19.4534
0.06	19.4497	19.4498		0.06	19.4541	19.4536
0.08	19.45	19.4501		0.08	19.4537	19.4539
0.1	19.4505	19.4506		0.1	19.4541	19.4543

## Sheet: Fig4b
Voc	Voc
nanotexture	planar
1.89391	1.87479
1.90433	1.85771
1.88276	1.87934
1.89104	1.87542
1.89523	1.86451
1.89418
1.88903
1.87501
1.88066

## Sheet: Fig4c
voltage	current density	voltage	current density	voltage	current density		voltage	current density	voltage	current density	voltage	current density
V	mA/cm2	V	mA/cm2	V	mA/cm2		V	mA/cm2	V	mA/cm2	V	mA/cm2
	High Gap pseudo light JV		Low Gap pseudo light JV		Tandem pseudo light JV			High Gap pseudo light JV		Low Gap pseudo light JV		Tandem pseudo light JV
	planar		planar		planar			textured		textured		textured
0.77335	-19.5904	0.33382	-19.5886	0	-19.5886		0.73119	-19.7748	0.3266	-19.7704	0	-19.7704
0.77965	-19.5895	0.3348	-19.5875	0.02	-19.5886		0.72946	-19.7744	0.33598	-19.7696	0.02	-19.7704
0.79	-19.5886	0.33484	-19.5864	0.04	-19.5886		0.74858	-19.7741	0.34454	-19.7687	0.04	-19.7704
0.79816	-19.5875	0.33599	-19.5852	0.06	-19.5886		0.76602	-19.7738	0.34922	-19.7679	0.06	-19.7704
0.81342	-19.5864	0.3384	-19.5838	0.08	-19.5886		0.77475	-19.7735	0.36252	-19.7669	0.08	-19.7704
0.82733	-19.5851	0.33814	-19.5823	0.1	-19.5886		0.79139	-19.7731	0.36573	-19.7658	0.1	-19.7704
0.84205	-19.5837	0.33894	-19.5805	0.12	-19.5886		0.81294	-19.7727	0.37219	-19.7646	0.12	-19.7704
0.85062	-19.5821	0.34075	-19.5786	0.14	-19.5886		0.82174	-19.7721	0.37898	-19.7634	0.14	-19.7704
0.86989	-19.5803	0.34421	-19.5763	0.16	-19.5886		0.83639	-19.7715	0.38322	-19.7622	0.16	-19.7704
0.87841	-19.5781	0.34735	-19.5736	0.18	-19.5886		0.85079	-19.7708	0.38927	-19.7609	0.18	-19.7704
0.89131	-19.5756	0.35433	-19.5704	0.2	-19.5886		0.86052	-19.77	0.39514	-19.7595	0.2	-19.7704
0.90354	-19.5727	0.36257	-19.5668	0.22	-19.5886		0.87473	-19.7691	0.40063	-19.7579	0.22	-19.7704
0.91194	-19.5694	0.36817	-19.5626	0.24	-19.5886		0.88586	-19.7679	0.40486	-19.7561	0.24	-19.7704
0.92337	-19.5655	0.37969	-19.5576	0.26	-19.5886		0.89925	-19.7664	0.41091	-19.7541	0.26	-19.7704
0.93872	-19.5609	0.38593	-19.552	0.28	-19.5886		0.9106	-19.7647	0.41717	-19.7517	0.28	-19.7704
0.94732	-19.5557	0.39567	-19.5454	0.3	-19.5886		0.91867	-19.7625	0.4221	-19.7486	0.3	-19.7704
0.95583	-19.5496	0.40573	-19.5378	0.32	-19.5886		0.93577	-19.7597	0.42958	-19.7447	0.32	-19.7704
0.96421	-19.5425	0.4131	-19.5289	0.34	-19.5886		0.94556	-19.7564	0.43993	-19.741	0.34	-19.7704
0.97153	-19.5343	0.42417	-19.5187	0.36	-19.5886		0.95522	-19.7522	0.44937	-19.7346	0.36	-19.7704
0.97908	-19.5249	0.44105	-19.5066	0.38	-19.5886		0.96472	-19.747	0.45894	-19.7264	0.38	-19.7704
0.98649	-19.514	0.44753	-19.4924	0.4	-19.5886		0.97385	-19.7404	0.46882	-19.716	0.4	-19.7704
0.99345	-19.5012	0.4638	-19.4755	0.42	-19.5886		0.98334	-19.7322	0.47886	-19.7028	0.42	-19.7704
0.99503	-19.486	0.4759	-19.4548	0.44	-19.5886		0.99268	-19.7218	0.48919	-19.6859	0.44	-19.7704
1.00755	-19.4677	0.48813	-19.4293	0.46	-19.5886		1.00189	-19.7085	0.49527	-19.6644	0.46	-19.7704
1.01479	-19.4455	0.50039	-19.3972	0.48	-19.5886		1.01112	-19.6916	0.50998	-19.6367	0.48	-19.7704
1.02224	-19.418	0.51263	-19.3564	0.5	-19.5886		1.01892	-19.6699	0.52036	-19.6011	0.5	-19.7704
1.02997	-19.3833	0.52467	-19.3039	0.52	-19.5886		1.02974	-19.6421	0.53079	-19.555	0.52	-19.7704
1.03791	-19.3394	0.53654	-19.2359	0.54	-19.5886		1.03913	-19.6062	0.54114	-19.4958	0.54	-19.7704
1.04624	-19.2832	0.54819	-19.1478	0.56	-19.5886		1.04856	-19.5599	0.55144	-19.4194	0.56	-19.7704
1.0549	-19.2111	0.5596	-19.0334	0.58	-19.5886		1.058	-19.5002	0.5617	-19.3212	0.58	-19.7704
1.06367	-19.1186	0.57071	-18.8861	0.6	-19.5886		1.06748	-19.4236	0.57186	-19.1958	0.6	-19.7704
1.07269	-18.9997	0.58165	-18.6968	0.62	-19.5886		1.07695	-19.3251	0.58194	-19.0361	0.62	-19.7704
1.08174	-18.8482	0.58835	-18.4546	0.64	-19.5886		1.0863	-19.1999	0.59192	-18.8342	0.64	-19.7704
1.09072	-18.6556	0.60302	-18.1487	0.66	-19.5886		1.09557	-19.041	0.59629	-18.5797	0.66	-19.7704
1.09484	-18.4106	0.61345	-17.762	0.68	-19.5886		1.1048	-18.8409	0.61148	-18.264	0.68	-19.7704
1.10864	-18.1064	0.62371	-17.2786	0.7	-19.5886		1.10897	-18.5887	0.62103	-17.8724	0.7	-19.7704
1.11707	-17.7214	0.63359	-16.6767	0.72	-19.5886		1.12213	-18.2771	0.63019	-17.3908	0.72	-19.7704
1.12556	-17.2427	0.64338	-15.9323	0.74	-19.5886		1.13064	-17.8909	0.63923	-16.8033	0.74	-19.7704
1.13376	-16.6489	0.65276	-15.0157	0.76	-19.5886		1.13885	-17.4166	0.64785	-16.0912	0.76	-19.7704
1.14147	-15.9158	0.66147	-13.8989	0.78	-19.5886		1.14672	-16.8384	0.65579	-15.2393	0.78	-19.7704
1.14928	-15.0144	0.66992	-12.5457	0.8	-19.5886		1.15406	-16.1378	0.6635	-14.228	0.8	-19.7704
1.15671	-13.9169	0.67769	-10.9267	0.82	-19.5886		1.1614	-15.2998	0.67057	-13.0444	0.82	-19.7704
1.16384	-12.5831	0.68449	-9.01905	0.84	-19.5886		1.16831	-14.3052	0.677	-11.6775	0.84	-19.7704
1.17056	-10.9907	0.69111	-6.80181	0.86	-19.5886		1.17478	-13.1398	0.68279	-10.1229	0.86	-19.7704
1.17697	-9.11136	0.69684	-4.27752	0.88	-19.5886		1.18089	-11.7947	0.6855	-8.3787	0.88	-19.7704
1.17697	-6.91688	0.70197	-1.44797	0.9	-19.5886		1.18661	-10.2629	0.69267	-6.46089	0.9	-19.7704
1.18858	-4.44443	0.70651	1.67353	0.92	-19.5886		1.18978	-8.54367	0.69691	-4.35701	0.92	-19.7704
1.19378	-1.64897	0.71061	5.0694	0.94	-19.5886		1.19681	-6.64982	0.70066	-2.07753	0.94	-19.7704
1.19858	1.44061	0.71427	8.71378	0.96	-19.5886		1.20139	-4.57172	0.70408	0.37311	0.96	-19.7704
1.20301	4.80528	0.71753	12.599	0.98	-19.5886		1.20563	-2.31823	0.70718	2.99611	0.98	-19.7704
1.20706	8.4264	0.72051	16.6959	1	-19.5886		1.20955	0.10325	0.70997	5.79772	1	-19.7704
1.2108	12.281	0.72356	21.6057	1.02	-19.5886		1.21319	2.70042	0.71291	9.18931	1.02	-19.7704
1.21424	16.3537	0.72601	26.1573	1.04	-19.5886		1.21661	5.47336	0.71532	12.4116	1.04	-19.7704
1.21785	21.2337	0.72819	30.8101	1.06	-19.5886		1.22025	8.83747	0.71753	15.7674	1.06	-19.7704
1.22079	25.7736			1.08	-19.5886		1.22325	12.0367			1.08	-19.7702
1.22347	30.4137			1.1	-19.5886		1.22605	15.3675			1.1	-19.7696
				1.12	-19.5886						1.12	-19.7687
				1.14	-19.587						1.14	-19.7679
				1.16	-19.5855						1.16	-19.7673
				1.18	-19.5839						1.18	-19.7665
				1.2	-19.5813						1.2	-19.7651
				1.22	-19.5784						1.22	-19.764
				1.24	-19.5755						1.24	-19.7625
				1.26	-19.5717						1.26	-19.7611
				1.28	-19.5679						1.28	-19.7596
				1.3	-19.5639						1.3	-19.7579
				1.32	-19.5593						1.32	-19.7555
				1.34	-19.5526						1.34	-19.753
				1.36	-19.5453						1.36	-19.7502
				1.38	-19.5361						1.38	-19.7458
				1.4	-19.5246						1.4	-19.7419
				1.42	-19.5139						1.42	-19.7357
				1.44	-19.4969						1.44	-19.7274
				1.46	-19.4822						1.46	-19.7169
				1.48	-19.4662						1.48	-19.7033
				1.5	-19.4427						1.5	-19.6862
				1.52	-19.4138						1.52	-19.6581
				1.54	-19.3777						1.54	-19.6362
				1.56	-19.332						1.56	-19.5999
				1.58	-19.2738						1.58	-19.5531
				1.6	-19.1989						1.6	-19.4925
				1.62	-19.1022						1.62	-19.414
				1.64	-18.9771						1.64	-19.3125
				1.66	-18.8144						1.66	-19.1806
				1.68	-18.5261						1.68	-19.0099
				1.7	-18.274						1.7	-18.7364
				1.72	-17.9777						1.72	-18.4156
				1.74	-17.5177						1.74	-18.1255
				1.76	-16.9216						1.76	-17.6415
				1.78	-16.1386						1.78	-17.0101
				1.8	-15.1244						1.8	-16.1763
				1.82	-13.7406						1.82	-15.0446
				1.84	-11.8488						1.84	-13.5121
				1.86	-9.2292						1.86	-11.3928
				1.88	-5.06615						1.88	-7.74066
				1.89	-3.02149						1.9	-3.87156
				1.895	-1.65135						1.905	-2.44494
				1.9	-0.02742						1.91	-0.83748
				1.905	1.64074						1.912	-0.16941
				1.91	3.62881						1.913	0.16462
				1.915	5.72479						1.915	0.90813
				1.92	8.08478						1.92	2.85243
				1.94	20.5646						1.94	13.3661
				1.96	30.8101						1.96	15.7674
				1.98	30.8101						1.98	15.7674
				2	30.8101						2	15.7674
				2.02	30.8101						2.02	15.7674
				2.04	30.8101						2.04	15.7674
				2.06	30.8101						2.06	15.7674
				2.08	30.8101						2.08	15.7674
				2.1	30.8101						2.1	15.7674
				2.12	30.8101						2.12	15.7674
				2.14	30.8101						2.14	15.7674
				2.16	30.8101						2.16	15.7674
				2.18	30.8101						2.18	15.7674
				2.2	30.8101						2.2	15.7674
				2.22	30.8101						2.22	15.7674

## Sheet: Fig4c_inset
photon energy	EL arb units	EL arb units	photon energy	EL arb units	EL arb units
eV			eV
	pero nanotex	pero planar		silicon nanotexture	silicon planar
1.99375	1.05652e+16	4705580000000000	1.28277	2.82382e+18	1.47123e+18
1.99197	1.08194e+16	5306760000000000	1.28207	1.43601e+18	7.20852e+17
1.99019	1.26697e+16	4368490000000000	1.28136	2.94783e+18	1.52951e+18
1.98842	1.29277e+16	6282300000000000	1.28066	7.02194e+17	3.88556e+17
1.98665	1.27041e+16	4634520000000000	1.27996	2.34833e+18	1.23113e+18
1.98488	1.36063e+16	4705140000000000	1.27926	-4.80801e+17	-2.10145e+17
1.98312	1.48497e+16	5273750000000000	1.27856	9.59288e+17	4.76301e+17
1.98135	1.42583e+16	6345840000000000	1.27786	2.5098e+17	2.26618e+17
1.9796	1.48286e+16	7404790000000000	1.27716	2.6992e+18	1.434e+18
1.97784	1.59989e+16	4704490000000000	1.27647	2.24775e+17	1.83276e+17
1.97609	1.56048e+16	7748790000000000	1.27577	3.81337e+18	2.06469e+18
1.97434	1.3328e+16	7752310000000000	1.27507	-9.24637e+17	-4.27239e+17
1.9726	1.63115e+16	7464170000000000	1.27438	4.38487e+18	2.26702e+18
1.97085	1.66546e+16	4023190000000000	1.27369	1.21938e+18	6.63652e+17
1.96912	1.62913e+16	5296000000000000	1.27299	3.11127e+18	1.67253e+18
1.96738	1.6484e+16	5935080000000000	1.2723	3.49425e+17	2.96745e+17
1.96565	1.44211e+16	6894770000000000	1.27161	2.90844e+18	1.5508e+18
1.96392	1.4889e+16	8624570000000000	1.27092	-5.30298e+17	-2.16032e+17
1.96219	1.62122e+16	6811600000000000	1.27023	1.60685e+18	8.82118e+17
1.96047	1.78141e+16	7998070000000000	1.26954	-5.13244e+17	-1.9521e+17
1.95875	1.90561e+16	4745410000000000	1.26885	1.98147e+18	1.09595e+18
1.95703	1.73395e+16	8796760000000000	1.26816	3.36877e+17	3.05132e+17
1.95531	1.93186e+16	7763760000000000	1.26747	1.47259e+18	8.24083e+17
1.9536	2.12144e+16	1.08778e+16	1.26678	-7.43443e+17	-2.58739e+17
1.95189	1.94752e+16	9446840000000000	1.2661	1.35787e+18	8.08926e+17
1.95019	2.04353e+16	9001610000000000	1.26541	-4.65951e+17	-1.16098e+17
1.94849	1.88154e+16	9557800000000000	1.26473	2.71079e+18	1.51707e+18
1.94679	2.06842e+16	8641350000000000	1.26404	1.63889e+16	1.71258e+17
1.94509	2.21772e+16	1.10934e+16	1.26336	2.20741e+18	1.26885e+18
1.9434	2.10134e+16	9583790000000000	1.26268	-7.98271e+17	-2.76284e+17
1.9417	2.24741e+16	9569400000000000	1.262	2.27635e+18	1.31134e+18
1.94002	2.13289e+16	1.01058e+16	1.26132	-4.32852e+17	-8.67049e+16
1.93833	2.28148e+16	9556060000000000	1.26064	3.34091e+18	1.86063e+18
1.93665	2.70892e+16	1.06328e+16	1.25996	6.67577e+17	5.14063e+17
1.93497	2.26116e+16	1.04721e+16	1.25928	2.58976e+18	1.4636e+18
1.9333	2.48107e+16	1.33996e+16	1.2586	7.45147e+17	4.97914e+17
1.93162	2.53329e+16	1.23668e+16	1.25792	2.87917e+18	1.67385e+18
1.92995	2.39703e+16	1.0405e+16	1.25725	3.6677e+17	4.07587e+17
1.92828	2.63548e+16	1.23787e+16	1.25657	4.04583e+18	2.26974e+18
1.92662	2.77493e+16	1.3055e+16	1.2559	-2.04774e+17	1.11593e+17
1.92496	2.89499e+16	1.16857e+16	1.25522	2.63297e+18	1.5672e+18
1.9233	2.66886e+16	1.39069e+16	1.25455	5.74346e+17	5.09629e+17
1.92164	2.60465e+16	1.27255e+16	1.25388	3.3122e+18	1.89166e+18
1.91999	2.66874e+16	1.36761e+16	1.25321	-1.147e+18	-3.56733e+17
1.91834	2.65159e+16	1.22242e+16	1.25253	3.53052e+18	1.99378e+18
1.91669	2.67107e+16	1.242e+16	1.25186	-1.3099e+16	2.1178e+17
1.91505	2.88821e+16	1.41282e+16	1.25119	2.34392e+18	1.44615e+18
1.91341	2.87388e+16	1.33131e+16	1.25053	-1.83462e+17	1.90336e+17
1.91177	3.09398e+16	1.49655e+16	1.24986	2.30614e+18	1.44898e+18
1.91013	2.82922e+16	1.6206e+16	1.24919	4.21467e+16	2.53644e+17
1.9085	3.00702e+16	1.77422e+16	1.24852	2.89875e+18	1.73626e+18
1.90687	2.90626e+16	1.64029e+16	1.24786	1.9272e+17	3.14453e+17
1.90524	2.71111e+16	1.65578e+16	1.24719	3.68221e+18	2.1451e+18
1.90362	3.08434e+16	1.78219e+16	1.24653	3.80889e+17	4.83139e+17
1.902	2.93924e+16	1.78683e+16	1.24586	2.2966e+18	1.48814e+18
1.90038	3.18974e+16	1.52479e+16	1.2452	-4.98394e+17	7.37029e+16
1.89876	3.15559e+16	1.77217e+16	1.24454	2.61249e+18	1.62343e+18
1.89715	2.9403e+16	1.67302e+16	1.24387	2.11864e+18	1.41687e+18
1.89554	3.15917e+16	1.83553e+16	1.24321	3.36419e+18	2.03386e+18
1.89393	2.89801e+16	1.95927e+16	1.24255	7.06512e+17	7.00364e+17
1.89232	3.25547e+16	1.69774e+16	1.24189	3.48889e+18	2.18178e+18
1.89072	3.35126e+16	1.92331e+16	1.24123	-7.06562e+16	3.47093e+17
1.88912	3.17306e+16	1.84949e+16	1.24058	4.08252e+18	2.44038e+18
1.88752	3.55027e+16	1.9137e+16	1.23992	1.14216e+18	9.25462e+17
1.88593	3.36333e+16	2.0835e+16	1.23926	4.0135e+18	2.44465e+18
1.88434	3.63969e+16	2.16775e+16	1.2386	2.2723e+17	5.14817e+17
1.88275	3.79494e+16	2.08115e+16	1.23795	3.64635e+18	2.27331e+18
1.88116	3.73206e+16	2.22488e+16	1.23729	3.18869e+16	4.48151e+17
1.87958	4.03477e+16	2.42118e+16	1.23664	3.26616e+18	2.12674e+18
1.878	3.79655e+16	2.42913e+16	1.23599	6.81535e+17	8.09259e+17
1.87642	3.90904e+16	2.68094e+16	1.23533	3.6664e+18	2.38753e+18
1.87484	4.00984e+16	2.61063e+16	1.23468	5.18399e+17	7.63727e+17
1.87327	3.87753e+16	2.66297e+16	1.23403	3.55333e+18	2.2867e+18
1.8717	4.15242e+16	2.85056e+16	1.23338	2.46691e+16	5.09734e+17
1.87013	4.11085e+16	2.69775e+16	1.23273	3.31319e+18	2.17884e+18
1.86856	4.1065e+16	3.00923e+16	1.23208	1.53335e+18	1.30087e+18
1.867	4.17544e+16	2.98837e+16	1.23143	3.90874e+18	2.51765e+18
1.86544	4.27994e+16	3.44131e+16	1.23078	1.01284e+18	1.06848e+18
1.86388	4.32127e+16	3.21566e+16	1.23014	3.97943e+18	2.63764e+18
1.86233	4.38071e+16	3.47373e+16	1.22949	1.07757e+18	1.12922e+18
1.86078	4.7344e+16	3.48061e+16	1.22884	4.50808e+18	2.91459e+18
1.85923	4.82613e+16	3.76428e+16	1.2282	1.51469e+18	1.41282e+18
1.85768	4.99659e+16	3.83937e+16	1.22756	4.2713e+18	2.80654e+18
1.85614	4.90223e+16	4.1671e+16	1.22691	6.38185e+17	9.57614e+17
1.8546	5.30174e+16	4.08214e+16	1.22627	4.08095e+18	2.70876e+18
1.85306	5.53765e+16	4.4572e+16	1.22563	1.49473e+18	1.42109e+18
1.85152	5.50888e+16	4.41613e+16	1.22498	3.82687e+18	2.66924e+18
1.84999	5.7999e+16	4.73804e+16	1.22434	2.75765e+17	8.71443e+17
1.84845	5.95461e+16	5.00857e+16	1.2237	4.90925e+18	3.27675e+18
1.84693	5.96628e+16	4.85885e+16	1.22306	7.87647e+17	1.1172e+18
1.8454	6.12706e+16	5.19993e+16	1.22242	4.5569e+18	3.05212e+18
1.84388	6.41975e+16	5.43824e+16	1.22179	1.48181e+18	1.54074e+18
1.84235	6.48138e+16	5.89665e+16	1.22115	4.99819e+18	3.34635e+18
1.84084	6.59005e+16	6.08112e+16	1.22051	1.4327e+18	1.53621e+18
1.83932	6.93862e+16	6.34231e+16	1.21987	3.9238e+18	2.83768e+18
1.83781	7.39996e+16	6.52871e+16	1.21924	1.38524e+18	1.54818e+18
1.83629	7.44378e+16	6.94177e+16	1.2186	3.93776e+18	2.88909e+18
1.83479	7.75275e+16	7.24798e+16	1.21797	1.85042e+18	1.87424e+18
1.83328	8.36717e+16	7.79257e+16	1.21734	4.04395e+18	2.96443e+18
1.83178	8.44214e+16	7.81594e+16	1.2167	1.50674e+18	1.70739e+18
1.83027	9.0545e+16	8.49545e+16	1.21607	4.01544e+18	3.02746e+18
1.82878	9.22283e+16	8.90829e+16	1.21544	2.90867e+18	2.43267e+18
1.82728	9.66697e+16	9.37864e+16	1.21481	5.2392e+18	3.64849e+18
1.82578	1.03848e+17	9.81451e+16	1.21418	1.51175e+18	1.81741e+18
1.82429	1.08459e+17	1.02654e+17	1.21355	4.8229e+18	3.50072e+18
1.8228	1.12632e+17	1.07611e+17	1.21292	2.61539e+18	2.42638e+18
1.82132	1.21468e+17	1.12973e+17	1.21229	5.1745e+18	3.7413e+18
1.81983	1.30766e+17	1.17125e+17	1.21166	2.74496e+18	2.5113e+18
1.81835	1.34954e+17	1.23243e+17	1.21104	5.78414e+18	4.07963e+18
1.81687	1.39285e+17	1.30299e+17	1.21041	2.29315e+18	2.39114e+18
1.8154	1.45191e+17	1.34419e+17	1.20978	5.71626e+18	4.14486e+18
1.81392	1.57481e+17	1.4349e+17	1.20916	2.84025e+18	2.7319e+18
1.81245	1.61289e+17	1.51476e+17	1.20853	5.90445e+18	4.30927e+18
1.81098	1.71657e+17	1.55772e+17	1.20791	3.57724e+18	3.11169e+18
1.80951	1.7756e+17	1.65256e+17	1.20729	4.99181e+18	3.88271e+18
1.80805	1.87745e+17	1.72172e+17	1.20666	2.34402e+18	2.5899e+18
1.80659	1.9939e+17	1.81167e+17	1.20604	6.14453e+18	4.55301e+18
1.80513	2.09677e+17	1.92508e+17	1.20542	2.89845e+18	2.91831e+18
1.80367	2.16472e+17	2.02399e+17	1.2048	5.43627e+18	4.22137e+18
1.80221	2.3116e+17	2.0922e+17	1.20418	3.44448e+18	3.27378e+18
1.80076	2.40284e+17	2.21066e+17	1.20356	5.87518e+18	4.52176e+18
1.79931	2.57815e+17	2.34538e+17	1.20294	4.86111e+18	4.00104e+18
1.79786	2.63167e+17	2.43809e+17	1.20233	6.56777e+18	4.94038e+18
1.79641	2.87223e+17	2.56493e+17	1.20171	4.01693e+18	3.71581e+18
1.79497	2.94708e+17	2.67828e+17	1.20109	6.37505e+18	4.89575e+18
1.79353	3.16215e+17	2.78735e+17	1.20048	4.35133e+18	3.8801e+18
1.79209	3.30152e+17	2.95577e+17	1.19986	6.81163e+18	5.19118e+18
1.79065	3.48943e+17	3.12654e+17	1.19924	3.19623e+18	3.35668e+18
1.78922	3.71277e+17	3.27186e+17	1.19863	5.8222e+18	4.73415e+18
1.78779	3.85007e+17	3.39205e+17	1.19802	4.35549e+18	4.06541e+18
1.78636	4.12469e+17	3.62004e+17	1.1974	6.36817e+18	5.15592e+18
1.78493	4.3264e+17	3.77528e+17	1.19679	4.24482e+18	4.08997e+18
1.78351	4.54903e+17	3.94045e+17	1.19618	7.76967e+18	5.94517e+18
1.78208	4.85523e+17	4.14158e+17	1.19557	5.16987e+18	4.61154e+18
1.78066	5.06832e+17	4.39332e+17	1.19496	6.48594e+18	5.32356e+18
1.77924	5.36948e+17	4.6023e+17	1.19435	4.13767e+18	4.21021e+18
1.77783	5.62586e+17	4.81496e+17	1.19374	6.74189e+18	5.58799e+18
1.77641	5.89785e+17	5.08081e+17	1.19313	3.74651e+18	4.0716e+18
1.775	6.32907e+17	5.31841e+17	1.19252	7.52424e+18	6.06083e+18
1.77359	6.71291e+17	5.65265e+17	1.19192	5.26935e+18	4.99312e+18
1.77219	7.12819e+17	5.92671e+17	1.19131	6.85976e+18	5.81875e+18
1.77078	7.54396e+17	6.17187e+17	1.1907	5.83274e+18	5.3085e+18
1.76938	7.97975e+17	6.52403e+17	1.1901	8.55676e+18	6.76767e+18
1.76798	8.45411e+17	6.85141e+17	1.18949	6.42311e+18	5.74094e+18
1.76658	8.89809e+17	7.22843e+17	1.18889	8.96654e+18	7.06104e+18
1.76519	9.55422e+17	7.63296e+17	1.18829	5.84289e+18	5.54718e+18
1.76379	1.00942e+18	8.00197e+17	1.18768	7.89177e+18	6.70352e+18
1.7624	1.06047e+18	8.36444e+17	1.18708	6.33865e+18	5.96274e+18
1.76101	1.12816e+18	8.93467e+17	1.18648	8.00664e+18	6.81321e+18
1.75962	1.19224e+18	9.27822e+17	1.18588	6.83383e+18	6.28146e+18
1.75824	1.26365e+18	9.78595e+17	1.18528	9.26526e+18	7.53725e+18
1.75686	1.3378e+18	1.02569e+18	1.18468	7.35214e+18	6.67754e+18
1.75548	1.40446e+18	1.08406e+18	1.18408	9.22819e+18	7.65706e+18
1.7541	1.50114e+18	1.14196e+18	1.18348	7.36889e+18	6.73894e+18
1.75272	1.58743e+18	1.1924e+18	1.18288	8.79431e+18	7.5454e+18
1.75135	1.66487e+18	1.25329e+18	1.18229	7.62982e+18	7.12077e+18
1.74998	1.76281e+18	1.34171e+18	1.18169	9.87389e+18	8.19026e+18
1.74861	1.88017e+18	1.40175e+18	1.18109	7.40992e+18	7.04325e+18
1.74724	1.9878e+18	1.45197e+18	1.1805	1.05414e+19	8.695e+18
1.74588	2.09963e+18	1.53515e+18	1.1799	8.10911e+18	7.57576e+18
1.74451	2.24361e+18	1.62273e+18	1.17931	1.04886e+19	8.84988e+18
1.74315	2.34971e+18	1.70725e+18	1.17872	7.77812e+18	7.49476e+18
1.74179	2.50005e+18	1.78528e+18	1.17812	1.07099e+19	9.07257e+18
1.74044	2.62994e+18	1.90452e+18	1.17753	8.66202e+18	8.1125e+18
1.73908	2.78214e+18	1.97651e+18	1.17694	1.11688e+19	9.42561e+18
1.73773	2.94742e+18	2.08848e+18	1.17635	9.16784e+18	8.52033e+18
1.73638	3.11499e+18	2.19155e+18	1.17576	1.04464e+19	9.18193e+18
1.73503	3.29378e+18	2.31271e+18	1.17517	9.79623e+18	8.98316e+18
1.73368	3.46134e+18	2.42217e+18	1.17458	1.21418e+19	1.0215e+19
1.73234	3.68077e+18	2.55355e+18	1.17399	9.80894e+18	9.09256e+18
1.731	3.89293e+18	2.6877e+18	1.1734	1.21476e+19	1.03802e+19
1.72966	4.11483e+18	2.80479e+18	1.17281	8.68808e+18	8.69264e+18
1.72832	4.36354e+18	2.9559e+18	1.17222	1.33633e+19	1.11573e+19
1.72699	4.57356e+18	3.10639e+18	1.17164	1.04077e+19	9.77324e+18
1.72565	4.84303e+18	3.28595e+18	1.17105	1.29885e+19	1.11633e+19
1.72432	5.14858e+18	3.47078e+18	1.17047	1.15465e+19	1.05536e+19
1.72299	5.36455e+18	3.61869e+18	1.16988	1.34533e+19	1.16154e+19
1.72166	5.72974e+18	3.79663e+18	1.1693	1.17145e+19	1.08145e+19
1.72034	6.04976e+18	4.00954e+18	1.16871	1.30597e+19	1.15348e+19
1.71901	6.39325e+18	4.18107e+18	1.16813	1.24727e+19	1.13584e+19
1.71769	6.7019e+18	4.41824e+18	1.16755	1.35181e+19	1.2009e+19
1.71637	7.0591e+18	4.66898e+18	1.16697	1.27342e+19	1.16505e+19
1.71506	7.45062e+18	4.88512e+18	1.16639	1.40681e+19	1.23779e+19
1.71374	7.78323e+18	5.09804e+18	1.16581	1.21568e+19	1.15558e+19
1.71243	8.17957e+18	5.3408e+18	1.16523	1.49614e+19	1.31027e+19
1.71112	8.72381e+18	5.6157e+18	1.16465	1.28121e+19	1.2055e+19
1.70981	9.16704e+18	5.83852e+18	1.16407	1.53663e+19	1.35242e+19
1.7085	9.64393e+18	6.12432e+18	1.16349	1.3943e+19	1.29055e+19
1.7072	1.01957e+19	6.48215e+18	1.16291	1.60343e+19	1.41293e+19
1.70589	1.06759e+19	6.79451e+18	1.16233	1.3435e+19	1.28597e+19
1.70459	1.12445e+19	7.1111e+18	1.16176	1.69116e+19	1.46906e+19
1.70329	1.17346e+19	7.47556e+18	1.16118	1.39201e+19	1.32918e+19
1.702	1.23383e+19	7.79827e+18	1.16061	1.68866e+19	1.49701e+19
1.7007	1.29948e+19	8.19433e+18	1.16003	1.46548e+19	1.39097e+19
1.69941	1.35804e+19	8.50741e+18	1.15946	1.79939e+19	1.57011e+19
1.69812	1.42388e+19	8.89793e+18	1.15888	1.51263e+19	1.44497e+19
1.69683	1.50421e+19	9.36148e+18	1.15831	1.78811e+19	1.59742e+19
1.69554	1.5656e+19	9.73054e+18	1.15774	1.53032e+19	1.47843e+19
1.69426	1.64045e+19	1.01452e+19	1.15717	1.81081e+19	1.63099e+19
1.69297	1.71493e+19	1.06953e+19	1.1566	1.66501e+19	1.58e+19
1.69169	1.79822e+19	1.10963e+19	1.15603	1.87538e+19	1.69403e+19
1.69041	1.85821e+19	1.15529e+19	1.15545	1.70496e+19	1.61778e+19
1.68914	1.9347e+19	1.20032e+19	1.15489	1.86174e+19	1.70577e+19
1.68786	2.02428e+19	1.25245e+19	1.15432	1.79848e+19	1.69695e+19
1.68659	2.10895e+19	1.28915e+19	1.15375	1.9669e+19	1.79e+19
1.68532	2.21088e+19	1.33291e+19	1.15318	1.77278e+19	1.7104e+19
1.68405	2.2884e+19	1.3882e+19	1.15261	2.07241e+19	1.87338e+19
1.68278	2.39095e+19	1.43949e+19	1.15205	1.90123e+19	1.81026e+19
1.68151	2.44468e+19	1.50241e+19	1.15148	2.10657e+19	1.92503e+19
1.68025	2.53582e+19	1.54528e+19	1.15091	1.99887e+19	1.88822e+19
1.67899	2.62359e+19	1.60775e+19	1.15035	2.24848e+19	2.03278e+19
1.67773	2.70037e+19	1.63332e+19	1.14978	1.8893e+19	1.86539e+19
1.67647	2.78419e+19	1.68866e+19	1.14922	2.23248e+19	2.05775e+19
1.67521	2.87483e+19	1.73724e+19	1.14866	2.05615e+19	1.98162e+19
1.67396	2.9594e+19	1.77954e+19	1.14809	2.31223e+19	2.12312e+19
1.67271	3.02133e+19	1.82426e+19	1.14753	2.20017e+19	2.08984e+19
1.67146	3.09394e+19	1.87834e+19	1.14697	2.48027e+19	2.25211e+19
1.67021	3.17799e+19	1.92181e+19	1.14641	2.16399e+19	2.10761e+19
1.66896	3.21804e+19	1.95199e+19	1.14585	2.53449e+19	2.31488e+19
1.66772	3.31678e+19	1.98609e+19	1.14529	2.35078e+19	2.25233e+19
1.66647	3.35861e+19	2.03062e+19	1.14473	2.57743e+19	2.38849e+19
1.66523	3.42746e+19	2.05118e+19	1.14417	2.46296e+19	2.33873e+19
1.66399	3.47742e+19	2.10124e+19	1.14361	2.5966e+19	2.41976e+19
1.66276	3.53569e+19	2.11679e+19	1.14305	2.51353e+19	2.40614e+19
1.66152	3.55321e+19	2.1465e+19	1.1425	2.74147e+19	2.53502e+19
1.66029	3.58647e+19	2.16207e+19	1.14194	2.58006e+19	2.46627e+19
1.65906	3.61494e+19	2.19228e+19	1.14138	2.86612e+19	2.62702e+19
1.65783	3.64126e+19	2.18816e+19	1.14083	2.6349e+19	2.54833e+19
1.6566	3.66009e+19	2.20056e+19	1.14027	2.97422e+19	2.73821e+19
1.65537	3.67116e+19	2.21083e+19	1.13972	2.66347e+19	2.59975e+19
1.65415	3.66504e+19	2.21305e+19	1.13916	3.00656e+19	2.79697e+19
1.65292	3.66078e+19	2.21265e+19	1.13861	2.80574e+19	2.72847e+19
1.6517	3.6548e+19	2.20778e+19	1.13806	3.05547e+19	2.86983e+19
1.65048	3.63337e+19	2.19334e+19	1.13751	2.96056e+19	2.84321e+19
1.64927	3.62623e+19	2.1884e+19	1.13695	3.17632e+19	2.97176e+19
1.64805	3.57345e+19	2.17294e+19	1.1364	2.92969e+19	2.8822e+19
1.64684	3.54585e+19	2.15326e+19	1.13585	3.30635e+19	3.07937e+19
1.64563	3.51885e+19	2.1405e+19	1.1353	3.14893e+19	3.02782e+19
1.64442	3.49633e+19	2.09921e+19	1.13475	3.31352e+19	3.13908e+19
1.64321	3.44754e+19	2.07693e+19	1.1342	3.16933e+19	3.0949e+19
1.642	3.3973e+19	2.05162e+19	1.13365	3.4984e+19	3.2931e+19
1.6408	3.35249e+19	2.03135e+19	1.13311	3.35595e+19	3.23689e+19
1.63959	3.31046e+19	1.99594e+19	1.13256	3.42449e+19	3.29766e+19
1.63839	3.24664e+19	1.95968e+19	1.13201	3.38627e+19	3.30207e+19
1.63719	3.18398e+19	1.93054e+19	1.13147	3.69279e+19	3.49241e+19
1.636	3.13994e+19	1.8995e+19	1.13092	3.47497e+19	3.39133e+19
1.6348	3.09859e+19	1.85369e+19	1.13037	3.73072e+19	3.54932e+19
1.63361	3.01616e+19	1.81491e+19	1.12983	3.51543e+19	3.45671e+19
1.63241	2.96038e+19	1.78078e+19	1.12928	3.8148e+19	3.64686e+19
1.63122	2.88568e+19	1.74805e+19	1.12874	3.6542e+19	3.58643e+19
1.63003	2.82906e+19	1.69692e+19	1.1282	3.85204e+19	3.71013e+19
1.62885	2.72857e+19	1.66516e+19	1.12766	3.72641e+19	3.6906e+19
1.62766	2.69316e+19	1.6154e+19	1.12711	4.0691e+19	3.89808e+19
1.62648	2.64449e+19	1.57837e+19	1.12657	3.84697e+19	3.80606e+19
1.6253	2.58007e+19	1.52048e+19	1.12603	4.18614e+19	3.9945e+19
1.62412	2.49765e+19	1.49671e+19	1.12549	3.91659e+19	3.87928e+19
1.62294	2.43743e+19	1.46588e+19	1.12495	4.25235e+19	4.0849e+19
1.62176	2.35323e+19	1.42819e+19	1.12441	3.99101e+19	3.96459e+19
1.62059	2.30407e+19	1.38185e+19	1.12387	4.24518e+19	4.11578e+19
1.61941	2.23609e+19	1.34697e+19	1.12333	4.12529e+19	4.10153e+19
1.61824	2.17106e+19	1.29661e+19	1.12279	4.44003e+19	4.29858e+19
1.61707	2.12526e+19	1.26118e+19	1.12226	4.2374e+19	4.21356e+19
1.6159	2.06502e+19	1.22049e+19	1.12172	4.53515e+19	4.39753e+19
1.61474	2.00716e+19	1.18408e+19	1.12118	4.4239e+19	4.3953e+19
1.61357	1.93356e+19	1.15736e+19	1.12065	4.71733e+19	4.56231e+19
1.61241	1.88892e+19	1.11983e+19	1.12011	4.447e+19	4.4438e+19
1.61125	1.82426e+19	1.08552e+19	1.11958	4.88999e+19	4.71116e+19
1.61009	1.77255e+19	1.04494e+19	1.11904	4.61517e+19	4.60909e+19
1.60893	1.72402e+19	1.01674e+19	1.11851	4.9629e+19	4.8276e+19
1.60778	1.66606e+19	9.7829e+18	1.11798	4.63205e+19	4.67774e+19
1.60662	1.61671e+19	9.5187e+18	1.11744	5.09461e+19	4.94994e+19
1.60547	1.55567e+19	9.21977e+18	1.11691	4.97026e+19	4.94199e+19
1.60432	1.51833e+19	8.88461e+18	1.11638	5.25518e+19	5.12602e+19
1.60317	1.47428e+19	8.59967e+18	1.11585	4.9202e+19	4.98896e+19
1.60202	1.41945e+19	8.24077e+18	1.11532	5.37329e+19	5.27157e+19
1.60087	1.3769e+19	7.9929e+18	1.11479	5.29259e+19	5.26975e+19
1.59973	1.33685e+19	7.72154e+18	1.11426	5.47793e+19	5.39977e+19
1.59859	1.29213e+19	7.45126e+18	1.11373	5.3333e+19	5.35032e+19
1.59745	1.25113e+19	7.19312e+18	1.1132	5.59543e+19	5.52704e+19
1.59631	1.20333e+19	6.96224e+18	1.11267	5.49434e+19	5.51828e+19
1.59517	1.1624e+19	6.72004e+18	1.11214	5.75122e+19	5.6828e+19
1.59403	1.12315e+19	6.5018e+18	1.11162	5.58024e+19	5.65019e+19
1.5929	1.08256e+19	6.22089e+18	1.11109	5.92915e+19	5.87243e+19
1.59176	1.05328e+19	5.98437e+18	1.11056	5.81798e+19	5.86382e+19
1.59063	1.01476e+19	5.78976e+18	1.11004	6.05626e+19	6.03308e+19
1.5895	9.76786e+18	5.54138e+18	1.10951	5.95879e+19	6.03181e+19
1.58837	9.40406e+18	5.38374e+18	1.10899	6.23382e+19	6.19816e+19
1.58725	9.21726e+18	5.19639e+18	1.10847	6.11379e+19	6.17843e+19
1.58612	8.76749e+18	4.97756e+18	1.10794	6.36063e+19	6.34831e+19
1.585	8.54399e+18	4.77459e+18	1.10742	6.24883e+19	6.32473e+19
1.58388	8.1544e+18	4.6715e+18	1.1069	6.5694e+19	6.52059e+19
1.58276	8.0053e+18	4.44461e+18	1.10637	6.48898e+19	6.55256e+19
1.58164	7.65921e+18	4.32995e+18	1.10585	6.8254e+19	6.76582e+19
1.58052	7.36197e+18	4.10884e+18	1.10533	6.55444e+19	6.65751e+19
1.57941	7.11845e+18	4.03428e+18	1.10481	6.95544e+19	6.90499e+19
1.57829	6.90115e+18	3.84656e+18	1.10429	6.67573e+19	6.83469e+19
1.57718	6.63864e+18	3.69985e+18	1.10377	7.02436e+19	7.06642e+19
1.57607	6.41253e+18	3.55077e+18	1.10325	6.72093e+19	6.92292e+19
1.57496	6.16835e+18	3.43306e+18	1.10273	7.12781e+19	7.16921e+19
1.57385	6.01207e+18	3.30032e+18	1.10221	7.0296e+19	7.17814e+19
1.57275	5.7359e+18	3.18457e+18	1.1017	7.32009e+19	7.35564e+19
1.57164	5.55829e+18	3.04822e+18	1.10118	7.20474e+19	7.30998e+19
1.57054	5.38729e+18	2.968e+18	1.10066	7.4466e+19	7.49281e+19
1.56944	5.19242e+18	2.83303e+18	1.10015	7.39401e+19	7.51662e+19
1.56834	5.0005e+18	2.73018e+18	1.09963	7.7142e+19	7.73203e+19
1.56724	4.79975e+18	2.64348e+18	1.09912	7.47792e+19	7.64978e+19
1.56614	4.64732e+18	2.53972e+18	1.0986	7.72603e+19	7.81734e+19
1.56505	4.5135e+18	2.44783e+18	1.09809	7.60171e+19	7.8158e+19
1.56396	4.30998e+18	2.3504e+18	1.09757	7.88516e+19	7.99635e+19
1.56286	4.17395e+18	2.25266e+18	1.09706	7.75515e+19	7.93824e+19
1.56177	3.99288e+18	2.20013e+18	1.09655	8.02472e+19	8.11542e+19
1.56068	3.83629e+18	2.09601e+18	1.09604	7.80894e+19	8.06113e+19
1.5596	3.70546e+18	2.02052e+18	1.09552	8.01878e+19	8.17923e+19
1.55851	3.58329e+18	1.9407e+18	1.09501	7.96945e+19	8.21867e+19
1.55743	3.47794e+18	1.85487e+18	1.0945	8.3516e+19	8.45046e+19
1.55634	3.32786e+18	1.79761e+18	1.09399	8.11904e+19	8.38481e+19
1.55526	3.21235e+18	1.72375e+18	1.09348	8.48566e+19	8.61859e+19
1.55418	3.1108e+18	1.66921e+18	1.09297	8.18973e+19	8.5159e+19
1.55311	3.02867e+18	1.61441e+18	1.09246	8.65182e+19	8.79115e+19
1.55203	2.90439e+18	1.53756e+18	1.09196	8.25883e+19	8.64767e+19
1.55095	2.77525e+18	1.4937e+18	1.09145	8.73708e+19	8.93537e+19
1.54988	2.69354e+18	1.44102e+18	1.09094	8.57634e+19	8.89199e+19
1.54881	2.62745e+18	1.39177e+18	1.09043	8.93756e+19	9.09879e+19
1.54774	2.50715e+18	1.32136e+18	1.08993	8.6633e+19	9.02597e+19
1.54667	2.41793e+18	1.28638e+18	1.08942	9.057e+19	9.28552e+19
1.5456	2.3245e+18	1.24684e+18	1.08892	8.83929e+19	9.19207e+19
1.54453	2.24297e+18	1.18077e+18	1.08841	9.17157e+19	9.38059e+19
1.54347	2.17349e+18	1.15601e+18	1.08791	8.95672e+19	9.32379e+19
1.54241	2.08641e+18	1.11177e+18	1.0874	9.25912e+19	9.51278e+19
1.54134	2.0023e+18	1.06535e+18	1.0869	8.9549e+19	9.37329e+19
1.54028	1.93995e+18	1.03123e+18	1.0864	9.28407e+19	9.55819e+19
1.53923	1.85982e+18	9.84291e+17	1.08589	9.21021e+19	9.57601e+19
1.53817	1.81363e+18	9.52882e+17	1.08539	9.34238e+19	9.65521e+19
1.53711	1.7334e+18	9.21282e+17	1.08489	9.23351e+19	9.62678e+19
1.53606	1.68639e+18	8.75655e+17	1.08439	9.35933e+19	9.70674e+19
1.53501	1.60874e+18	8.57654e+17	1.08389	9.2793e+19	9.74692e+19
1.53395	1.56311e+18	8.13076e+17	1.08339	9.60695e+19	9.94731e+19
1.5329	1.50767e+18	7.88357e+17	1.08289	9.39914e+19	9.86378e+19
1.53186	1.44824e+18	7.62948e+17	1.08239	9.69408e+19	1.00109e+20
1.53081	1.40161e+18	7.34705e+17	1.08189	9.52797e+19	1.0003e+20
1.52976	1.35976e+18	7.09038e+17	1.08139	9.83146e+19	1.01545e+20
1.52872	1.31069e+18	6.87713e+17	1.08089	9.50061e+19	9.99849e+19
1.52768	1.25761e+18	6.58337e+17	1.08039	9.76581e+19	1.01421e+20
1.52663	1.22522e+18	6.34288e+17	1.0799	9.53411e+19	1.00788e+20
1.52559	1.17444e+18	6.15194e+17	1.0794	9.76035e+19	1.01551e+20
1.52456	1.14231e+18	5.92692e+17	1.0789	9.57519e+19	1.0089e+20
1.52352	1.09207e+18	5.78659e+17	1.07841	9.80019e+19	1.02163e+20
1.52248	1.0519e+18	5.565e+17	1.07791	9.51327e+19	1.01352e+20
1.52145	1.01318e+18	5.394e+17	1.07742	9.92115e+19	1.03251e+20
1.52042	9.78289e+17	5.14031e+17	1.07693	9.61662e+19	1.01924e+20
1.51938	9.55663e+17	4.92971e+17	1.07643	9.9234e+19	1.0372e+20
1.51835	9.19937e+17	4.79828e+17	1.07594	9.53487e+19	1.01657e+20
1.51733	8.84509e+17	4.59102e+17	1.07545	9.78294e+19	1.0257e+20
1.5163	8.61676e+17	4.50745e+17	1.07495	9.53072e+19	1.01215e+20
1.51527	8.3688e+17	4.35158e+17	1.07446	9.85429e+19	1.02644e+20
1.51425	8.03208e+17	4.15985e+17	1.07397	9.57289e+19	1.01603e+20
1.51323	7.76959e+17	4.01285e+17	1.07348	9.71974e+19	1.02194e+20
1.5122	7.47404e+17	3.87734e+17	1.07299	9.486e+19	1.00722e+20
1.51118	7.15403e+17	3.81827e+17	1.0725	9.60033e+19	1.01122e+20
1.51017	6.91343e+17	3.64808e+17	1.07201	9.38557e+19	1.00308e+20
1.50915	6.72683e+17	3.51526e+17	1.07152	9.6241e+19	1.01347e+20
1.50813	6.52921e+17	3.45867e+17	1.07103	9.35507e+19	9.97664e+19
1.50712	6.31525e+17	3.27535e+17	1.07054	9.48825e+19	1.00014e+20
1.5061	6.07207e+17	3.23562e+17	1.07005	9.29438e+19	9.91563e+19
1.50509	5.87475e+17	3.08426e+17	1.06957	9.41653e+19	9.93984e+19
1.50408	5.60956e+17	2.99839e+17	1.06908	9.05615e+19	9.72182e+19
1.50307	5.44139e+17	2.89047e+17	1.06859	9.18712e+19	9.73679e+19
1.50207	5.30007e+17	2.79125e+17	1.06811	8.9797e+19	9.67836e+19
1.50106	5.16381e+17	2.70722e+17	1.06762	9.18526e+19	9.74371e+19
1.50005	4.98571e+17	2.59396e+17	1.06714	8.95329e+19	9.59567e+19
1.49905	4.79911e+17	2.54047e+17	1.06665	9.03453e+19	9.58459e+19
1.49805	4.5973e+17	2.51997e+17	1.06617	8.86558e+19	9.51209e+19
1.49705	4.48515e+17	2.39296e+17	1.06568	8.9768e+19	9.50541e+19
1.49605	4.28972e+17	2.29393e+17	1.0652	8.609e+19	9.26619e+19
1.49505	4.22729e+17	2.22304e+17	1.06472	8.66235e+19	9.2401e+19
1.49405	4.06892e+17	2.21062e+17	1.06424	8.55973e+19	9.17986e+19
1.49306	3.94465e+17	2.11264e+17	1.06375	8.62865e+19	9.14017e+19
1.49206	3.8452e+17	2.03757e+17	1.06327	8.22245e+19	8.85326e+19
1.49107	3.71812e+17	1.96851e+17	1.06279	8.29871e+19	8.87333e+19
1.49008	3.5711e+17	1.91253e+17	1.06231	8.10161e+19	8.77884e+19
1.48909	3.40195e+17	1.82554e+17	1.06183	8.3721e+19	8.85463e+19
1.4881	3.40744e+17	1.83009e+17	1.06135	7.86058e+19	8.54268e+19
1.48711	3.22903e+17	1.78268e+17	1.06087	8.11912e+19	8.63018e+19
1.48613	3.14233e+17	1.68369e+17	1.06039	7.69135e+19	8.37285e+19
1.48514	3.00865e+17	1.66029e+17	1.05991	7.78175e+19	8.30999e+19
1.48416	2.9166e+17	1.6021e+17	1.05944	7.42918e+19	8.04841e+19
1.48318	2.8303e+17	1.54258e+17	1.05896	7.44019e+19	7.96793e+19
1.48219	2.82964e+17	1.50086e+17	1.05848	7.11634e+19	7.75062e+19
1.48121	2.64111e+17	1.46403e+17	1.058	7.24331e+19	7.71778e+19
1.48024	2.67515e+17	1.38668e+17	1.05753	6.86591e+19	7.46135e+19
1.47926	2.49952e+17	1.41546e+17	1.05705	6.83029e+19	7.32676e+19
1.47828	2.44117e+17	1.27342e+17	1.05658	6.46848e+19	7.08069e+19
1.47731	2.39278e+17	1.32707e+17	1.0561	6.52817e+19	7.01098e+19
1.47634	2.31427e+17	1.19639e+17	1.05563	6.09178e+19	6.68043e+19
1.47536	2.26261e+17	1.20298e+17	1.05515	6.09236e+19	6.54433e+19
1.47439	2.12548e+17	1.17663e+17	1.05468	5.7102e+19	6.25828e+19
1.47342	2.12838e+17	1.16406e+17	1.05421	5.56823e+19	6.05116e+19
1.47246	2.02814e+17	1.10491e+17	1.05373	5.13487e+19	5.69416e+19
1.47149	1.9586e+17	1.02774e+17	1.05326	5.15629e+19	5.5894e+19
1.47052	1.84785e+17	1.01799e+17	1.05279	4.68734e+19	5.23939e+19
1.46956	1.86339e+17	9.97078e+16	1.05232	4.98519e+19	5.28268e+19
1.4686	1.83378e+17	9.66639e+16	1.05185	4.42868e+19	4.87229e+19
1.46764	1.75175e+17	9.20668e+16	1.05138	4.34187e+19	4.71836e+19
1.46668	1.64641e+17	9.12037e+16	1.05091	3.90831e+19	4.39947e+19
1.46572	1.56587e+17	9.09667e+16	1.05044	4.14404e+19	4.41236e+19
1.46476	1.58125e+17	8.46937e+16	1.04997	3.59472e+19	4.01658e+19
1.4638	1.52171e+17	7.99357e+16	1.0495	3.74789e+19	3.99146e+19
1.46285	1.41888e+17	8.00182e+16	1.04903	3.25058e+19	3.65307e+19
1.46189	1.36481e+17	8.00128e+16	1.04856	3.36839e+19	3.61994e+19
1.46094	1.35578e+17	7.76349e+16	1.04809	2.94083e+19	3.30274e+19
1.45999	1.33065e+17	7.19292e+16	1.04763	3.1661e+19	3.34254e+19
1.45904	1.34178e+17	7.07656e+16	1.04716	2.79735e+19	3.10811e+19
1.45809	1.2354e+17	7.35478e+16	1.04669	3.00385e+19	3.14108e+19
1.45714	1.1648e+17	6.83953e+16	1.04623	2.68756e+19	2.92036e+19
1.4562	1.15567e+17	6.99742e+16	1.04576	2.79588e+19	2.92561e+19
1.45525	1.23289e+17	6.53646e+16	1.0453	2.58921e+19	2.78243e+19
1.45431	1.04157e+17	6.41912e+16	1.04483	2.61474e+19	2.7421e+19
1.45336	1.11377e+17	6.18539e+16	1.04437	2.31544e+19	2.54997e+19
1.45242	1.05256e+17	6.65084e+16	1.0439	2.5738e+19	2.64785e+19
1.45148	1.02966e+17	5.89535e+16	1.04344	2.28119e+19	2.47551e+19
1.45054	9.48583e+16	5.97521e+16	1.04298	2.50472e+19	2.56823e+19
1.44961	9.65196e+16	5.61376e+16	1.04251	2.25045e+19	2.4055e+19
1.44867	9.6888e+16	5.36116e+16	1.04205	2.4432e+19	2.48962e+19
1.44773	9.07609e+16	5.31621e+16	1.04159	2.16285e+19	2.33164e+19
1.4468	8.25761e+16	5.59101e+16	1.04113	2.3679e+19	2.42781e+19
1.44587	8.6533e+16	5.16017e+16	1.04067	2.04135e+19	2.23264e+19
1.44494	8.05108e+16	5.1027e+16	1.04021	2.35866e+19	2.38027e+19
1.44401	8.24578e+16	5.04793e+16	1.03975	2.02518e+19	2.19102e+19
1.44308	7.83855e+16	4.67346e+16	1.03929	2.28232e+19	2.31986e+19
1.44215	7.71094e+16	4.3073e+16	1.03883	1.94169e+19	2.11263e+19
1.44122	7.11693e+16	4.61544e+16	1.03837	2.08464e+19	2.17746e+19
1.4403	7.0018e+16	4.40814e+16	1.03791	2.02366e+19	2.13318e+19
1.43937	7.17181e+16	4.19893e+16	1.03745	2.20149e+19	2.21908e+19
1.43845	6.73361e+16	4.10336e+16	1.037	1.92298e+19	2.055e+19
1.43753	6.94753e+16	3.99678e+16	1.03654	2.24279e+19	2.22399e+19
1.43661	6.51935e+16	4.10157e+16	1.03608	1.72406e+19	1.9428e+19
1.43569	6.67927e+16	4.14394e+16	1.03563	2.14805e+19	2.15712e+19
1.43477	5.95481e+16	3.90159e+16	1.03517	1.84851e+19	1.98379e+19
1.43385	6.32261e+16	3.4381e+16	1.03471	2.02592e+19	2.06751e+19
1.43293	6.02165e+16	3.86668e+16	1.03426	1.84161e+19	1.9623e+19
1.43202	5.48906e+16	3.52993e+16	1.0338	1.9687e+19	2.01872e+19
1.43111	5.0218e+16	3.89566e+16	1.03335	1.68856e+19	1.84739e+19
1.43019	5.68519e+16	3.9462e+16	1.0329	1.96186e+19	1.98014e+19
1.42928	4.8907e+16	3.23841e+16	1.03244	1.59429e+19	1.79297e+19
1.42837	5.01041e+16	3.12627e+16	1.03199	1.94222e+19	1.95965e+19
1.42746	4.83764e+16	3.21406e+16	1.03154	1.68986e+19	1.81184e+19
1.42656	5.18762e+16	2.90187e+16	1.03108	1.90454e+19	1.91869e+19
1.42565	4.92317e+16	3.00714e+16	1.03063	1.68703e+19	1.7956e+19
1.42474	4.08403e+16	2.77462e+16	1.03018	1.7533e+19	1.81457e+19
1.42384	4.6566e+16	2.93819e+16	1.02973	1.60353e+19	1.72145e+19
1.42294	4.32743e+16	2.97799e+16	1.02928	1.83377e+19	1.83199e+19
1.42203	4.28819e+16	2.68233e+16	1.02883	1.47947e+19	1.64675e+19
1.42113	4.07395e+16	2.95488e+16	1.02838	1.83125e+19	1.81886e+19
1.42023	4.33135e+16	2.69817e+16	1.02793	1.52561e+19	1.64457e+19
1.41934	4.01771e+16	3.03003e+16	1.02748	1.69001e+19	1.72584e+19
1.41844	4.05125e+16	2.41147e+16	1.02703	1.51994e+19	1.63598e+19
1.41754	4.19276e+16	2.72688e+16	1.02658	1.73863e+19	1.74015e+19
1.41665	3.36348e+16	2.18531e+16	1.02614	1.63313e+19	1.68478e+19
1.41575	3.41603e+16	2.56177e+16	1.02569	1.8194e+19	1.7679e+19
1.41486	4.23222e+16	2.34628e+16	1.02524	1.40295e+19	1.54225e+19
1.41397	3.28917e+16	2.23882e+16	1.0248	1.77107e+19	1.72379e+19
1.41308	3.36016e+16	2.40047e+16	1.02435	1.45458e+19	1.54736e+19
1.41219	3.10215e+16	2.41582e+16	1.0239	1.61982e+19	1.62516e+19
1.4113	3.44476e+16	2.30317e+16	1.02346	1.36843e+19	1.49376e+19
1.41041	3.20024e+16	2.38351e+16	1.02301	1.71563e+19	1.65823e+19
1.40953	2.79491e+16	2.07943e+16	1.02257	1.28655e+19	1.43217e+19
1.40864	3.14609e+16	2.03497e+16	1.02212	1.61227e+19	1.59497e+19
1.40776	3.20261e+16	2.09301e+16	1.02168	1.24763e+19	1.39728e+19
1.40688	2.80232e+16	1.73771e+16	1.02124	1.66681e+19	1.61611e+19
1.406	2.37936e+16	2.09939e+16	1.02079	1.21198e+19	1.36125e+19
1.40512	3.25038e+16	1.95172e+16	1.02035	1.64393e+19	1.58121e+19
1.40424	3.07626e+16	2.09617e+16	1.01991	1.44307e+19	1.46752e+19
1.40336	2.93988e+16	1.43821e+16	1.01947	1.57462e+19	1.53644e+19
1.40248	2.48795e+16	2.26815e+16	1.01902	1.22973e+19	1.34159e+19
1.40161	3.07644e+16	1.92552e+16	1.01858	1.57938e+19	1.51676e+19
1.40073	2.5216e+16	1.98256e+16	1.01814	1.21241e+19	1.32437e+19
1.39986	2.69866e+16	1.64219e+16	1.0177	1.6108e+19	1.53025e+19
1.39898	2.35647e+16	1.92108e+16	1.01726	1.15787e+19	1.29041e+19
1.39811	2.64998e+16	1.285e+16	1.01682	1.44639e+19	1.43846e+19
1.39724	2.0673e+16	1.76649e+16	1.01638	1.22753e+19	1.31939e+19
1.39637	3.06028e+16	1.51842e+16	1.01594	1.43815e+19	1.42451e+19
1.39551	2.51558e+16	1.75435e+16	1.01551	1.24207e+19	1.31237e+19
1.39464	2.50176e+16	1.54464e+16	1.01507	1.49239e+19	1.43052e+19
1.39377	1.67129e+16	1.73068e+16	1.01463	1.22077e+19	1.28347e+19
1.39291	2.69946e+16	1.68634e+16	1.01419	1.54889e+19	1.44315e+19
1.39204	2.02957e+16	1.57394e+16	1.01376	1.14568e+19	1.22495e+19
1.39118	2.10285e+16	1.14105e+16	1.01332	1.38869e+19	1.34889e+19
1.39032	2.16913e+16	1.5868e+16	1.01288	1.19895e+19	1.23884e+19
1.38946	1.7827e+16	9832520000000000	1.01245	1.35765e+19	1.319e+19
1.3886	1.7607e+16	1.34355e+16	1.01201	1.14882e+19	1.19835e+19
1.38774	2.11615e+16	1.30519e+16	1.01158	1.26991e+19	1.26457e+19
1.38688	2.13398e+16	1.16293e+16	1.01114	1.08288e+19	1.15678e+19
1.38603	2.12723e+16	1.16715e+16	1.01071	1.31083e+19	1.27224e+19
1.38517	1.65309e+16	1.38401e+16	1.01028	1.20107e+19	1.20558e+19
1.38432	1.3896e+16	1.33194e+16	1.00984	1.36744e+19	1.28232e+19
1.38347	1.48057e+16	1.09144e+16	1.00941	1.01842e+19	1.09607e+19
1.38261	1.85512e+16	1.07612e+16	1.00898	1.21119e+19	1.18605e+19
1.38176	1.71174e+16	1.15321e+16	1.00854	7.67236e+18	9.49121e+18
1.38091	1.75788e+16	1.14388e+16	1.00811	1.28956e+19	1.22254e+19
1.38006	1.51288e+16	1.40447e+16	1.00768	9.92184e+18	1.0551e+19
1.37922	1.81081e+16	1.09082e+16	1.00725	1.1231e+19	1.11855e+19
1.37837	1.39635e+16	1.0522e+16	1.00682	9.71149e+18	1.02198e+19
1.37752	1.59157e+16	1.07854e+16	1.00639	1.36623e+19	1.2259e+19
1.37668	1.31693e+16	1.25391e+16	1.00596	8.08821e+18	9.2755e+18
1.37584	1.31155e+16	1.21211e+16	1.00553	1.19556e+19	1.12224e+19
1.37499	2.01468e+16	1.17908e+16	1.0051	8.60438e+18	9.37416e+18
1.37415	1.62534e+16	9589310000000000	1.00467	1.19805e+19	1.10642e+19
1.37331	1.63763e+16	9242780000000000	1.00424	8.65393e+18	9.29315e+18
1.37247	1.26961e+16	1.51219e+16	1.00381	1.01197e+19	9.98147e+18
1.37163	1.41902e+16	1.25131e+16	1.00339	7.74624e+18	8.68564e+18
1.3708	1.66123e+16	1.04413e+16	1.00296	1.14176e+19	1.04819e+19
1.36996	1.1052e+16	1.09044e+16	1.00253	7.56437e+18	8.39997e+18
1.36913	1.55488e+16	1.05317e+16	1.0021	8.84595e+18	9.00957e+18
1.36829	1.12098e+16	1.01756e+16	1.00168	7.6167e+18	8.25605e+18
1.36746	1.99654e+16	1.05873e+16	1.00125	9.92433e+18	9.46692e+18
1.36663	1.06955e+16	1.01047e+16	1.00083	7.53292e+18	8.15763e+18
1.3658	1.83327e+16	1.08789e+16	1.0004	9.41452e+18	8.99108e+18
1.36497	8952190000000000	8984050000000000	0.99998	8.57212e+18	8.41555e+18
1.36414	1.37583e+16	8287460000000000	0.99955	9.07948e+18	8.71647e+18
1.36331	1.61822e+16	1.13104e+16	0.99913	5.84067e+18	7.00314e+18
1.36248	1.45067e+16	5779500000000000	0.9987	9.24893e+18	8.64438e+18
1.36166	1.69488e+16	9065900000000000	0.99828	6.54498e+18	7.15668e+18
1.36083	7277450000000000	9372500000000000	0.99786	1.06906e+19	9.2559e+18
1.36001	1.94283e+16	8305470000000000	0.99744	5.25972e+18	6.30543e+18
1.35918	1.56508e+16	9389100000000000	0.99701	9.8951e+18	8.65064e+18
1.35836	1.78014e+16	6424290000000000	0.99659	5.71057e+18	6.37319e+18
1.35754	1.35637e+16	8861770000000000	0.99617	8.86659e+18	7.91896e+18
1.35672	1.04716e+16	9650530000000000	0.99575	5.38649e+18	6.06607e+18
			0.99533	9.89577e+18	8.3585e+18
			0.99491	7.81224e+18	7.11179e+18
			0.99449	8.70107e+18	7.57503e+18
			0.99407	4.72658e+18	5.47787e+18
			0.99365	8.54652e+18	7.2565e+18
			0.99323	4.45464e+18	5.0719e+18
			0.99281	7.75914e+18	6.76844e+18
			0.99239	6.28782e+18	5.8737e+18
			0.99197	6.60243e+18	5.91707e+18
			0.99156	4.96938e+18	5.02946e+18
			0.99114	6.65806e+18	5.82999e+18
			0.99072	2.86268e+18	3.80115e+18
			0.99031	8.13933e+18	6.34213e+18
			0.98989	3.53119e+18	3.91613e+18
			0.98947	6.20619e+18	5.24657e+18
			0.98906	3.89674e+18	4.053e+18
			0.98864	5.41678e+18	4.72465e+18
			0.98823	3.5881e+18	3.67403e+18
			0.98782	5.24819e+18	4.48043e+18
			0.9874	4.15234e+18	3.77033e+18
			0.98699	5.76868e+18	4.68618e+18
			0.98657	2.64432e+18	2.9062e+18
			0.98616	6.42679e+18	4.86523e+18
			0.98575	1.6278e+18	2.25535e+18
			0.98534	7.28821e+18	5.14037e+18
			0.98492	4.2175e+18	3.56569e+18
			0.98451	6.82591e+18	4.84584e+18
			0.9841	3.00048e+18	2.85781e+18
			0.98369	5.63197e+18	4.07273e+18
			0.98328	1.49099e+18	2.00013e+18
			0.98287	4.83491e+18	3.7292e+18
			0.98246	2.21941e+18	2.32341e+18
			0.98205	6.07444e+18	4.19688e+18
			0.98164	2.39977e+18	2.30587e+18
			0.98123	6.82245e+18	4.58682e+18
			0.98083	1.77171e+18	2.01406e+18
			0.98042	4.83815e+18	3.55358e+18
			0.98001	2.06108e+18	2.06471e+18
			0.9796	4.48814e+18	3.32493e+18
			0.9792	1.49165e+18	1.80962e+18
			0.97879	6.07867e+18	4.08434e+18
			0.97838	9.74694e+17	1.47171e+18
			0.97798	4.85107e+18	3.46335e+18
			0.97757	1.65167e+18	1.71365e+18
			0.97717	4.08055e+18	2.94916e+18
			0.97676	2.53542e+18	2.16179e+18
			0.97636	5.63797e+18	3.7679e+18
			0.97595	1.07785e+18	1.40771e+18
			0.97555	4.72348e+18	3.30724e+18
			0.97515	2.03928e+18	1.9074e+18
			0.97474	5.2614e+18	3.55342e+18
			0.97434	4.57026e+17	1.07338e+18
			0.97394	3.91206e+18	2.85848e+18
			0.97354	7.83133e+17	1.27327e+18
			0.97313	5.83182e+18	3.77255e+18
			0.97273	2.0343e+18	1.9225e+18
			0.97233	5.45203e+18	3.51127e+18
			0.97193	1.48516e+18	1.54005e+18
			0.97153	3.55185e+18	2.58909e+18
			0.97113	1.89582e+18	1.69333e+18
			0.97073	4.41272e+18	3.04019e+18
			0.97033	1.58687e+18	1.56931e+18
			0.96993	4.53154e+18	3.00957e+18
			0.96953	3.29127e+18	2.44235e+18
			0.96913	2.97681e+18	2.22198e+18
			0.96874	2.47379e+18	1.9129e+18
			0.96834	4.54171e+18	3.01616e+18
			0.96794	1.08874e+18	1.19933e+18
			0.96754	4.90173e+18	3.15316e+18
			0.96715	1.14892e+17	6.97784e+17
			0.96675	4.77409e+18	3.03342e+18
			0.96635	7.86288e+17	1.07261e+18
			0.96596	4.39091e+18	2.89848e+18
			0.96556	1.35661e+18	1.34407e+18
			0.96517	4.70618e+18	3.01893e+18
			0.96477	1.27543e+18	1.30812e+18
			0.96438	5.8097e+18	3.5637e+18
			0.96399	1.37191e+17	6.63275e+17
			0.96359	4.58637e+18	2.86124e+18
			0.9632	-1.60393e+17	4.85655e+17
			0.96281	6.40559e+18	3.84385e+18
			0.96241	1.6996e+18	1.3498e+18
			0.96202	4.09696e+18	2.64885e+18
			0.96163	1.29246e+18	1.20393e+18
			0.96124	5.74304e+18	3.41628e+18
			0.96084	1.58449e+18	1.29795e+18
			0.96045	3.4763e+18	2.33319e+18
			0.96006	1.22319e+18	1.14686e+18
			0.95967	3.94955e+18	2.45485e+18
			0.95928	1.16055e+18	1.16556e+18
			0.95889	5.78501e+18	3.4323e+18
			0.9585	2.2408e+18	1.59954e+18
			0.95811	4.26528e+18	2.57486e+18
			0.95772	1.327e+18	1.10953e+18
			0.95734	5.22193e+18	3.06874e+18
			0.95695	1.04373e+18	9.22275e+17
			0.95656	1.80914e+18	1.36607e+18
			0.95617	1.62379e+18	1.26691e+18
			0.95579	5.32562e+18	3.14988e+18
			0.9554	1.66415e+18	1.30052e+18
			0.95501	4.24977e+18	2.54036e+18
			0.95463	6.50386e+17	6.58907e+17
			0.95424	5.6369e+18	3.3004e+18
			0.95385	-3.81982e+17	1.8186e+17
			0.95347	2.6097e+18	1.69433e+18
			0.95308	2.25129e+18	1.50952e+18
			0.9527	5.91053e+18	3.39931e+18
			0.95232	-9.289e+17	-1.35672e+17
			0.95193	6.3821e+18	3.64017e+18
			0.95155	7.81082e+17	7.69262e+17
			0.95116	4.19471e+18	2.49345e+18
			0.95078	4.29332e+17	5.66341e+17
			0.9504	4.72395e+18	2.72409e+18
			0.95002	2.70946e+18	1.70824e+18
			0.94963	3.71076e+18	2.11207e+18
			0.94925	-1.71385e+18	-5.76418e+17
			0.94887	4.13564e+18	2.41609e+18
			0.94849	-4.95721e+17	1.19714e+17
			0.94811	3.56886e+18	2.12202e+18
			0.94773	-6.83989e+17	-2.54065e+16
			0.94735	5.42519e+18	3.05714e+18
			0.94697	1.65554e+18	1.18911e+18
			0.94659	6.8975e+18	3.77941e+18
			0.94621	-1.13801e+18	-3.39172e+17
			0.94583	5.96387e+18	3.34735e+18
			0.94545	-6.53491e+16	2.6706e+17
			0.94507	3.98423e+18	2.21953e+18
			0.9447	2.33754e+18	1.37643e+18
			0.94432	4.2562e+18	2.38925e+18
			0.94394	1.49772e+18	9.86335e+17
			0.94356	2.06878e+18	1.12889e+18
			0.94319	-3.58765e+17	1.05617e+16
			0.94281	3.09331e+18	1.79948e+18
			0.94243	5.21419e+17	5.54502e+17
			0.94206	3.90222e+18	2.21329e+18
			0.94168	1.21985e+18	7.60481e+17
			0.94131	1.78833e+18	1.08438e+18
			0.94093	1.69276e+18	1.02579e+18
			0.94056	4.34469e+18	2.37805e+18
			0.94018	-2.10427e+18	-9.90908e+17
			0.93981	6.44016e+18	3.48496e+18
			0.93944	6.4431e+17	4.80022e+17
			0.93906	4.68011e+18	2.46714e+18
			0.93869	-1.44789e+18	-5.94362e+17
			0.93832	4.59006e+18	2.46025e+18
			0.93794	-4.86472e+17	-1362330000000000
			0.93757	5.22221e+18	2.73044e+18
			0.9372	9.01938e+17	6.1897e+17
			0.93683	5.06691e+18	2.76589e+18
			0.93646	-2.58608e+18	-1.11833e+18
			0.93609	2.94709e+18	1.57664e+18
			0.93571	1.90991e+18	1.16114e+18
			0.93534	5.90098e+18	3.05661e+18
			0.93497	9.9194e+17	8.1808e+17
			0.9346	6.2186e+18	3.19517e+18
			0.93423	-6.34512e+17	-2.55805e+17
			0.93387	9.55107e+18	4.66844e+18
			0.9335	-2.95419e+18	-1.34238e+18
			0.93313	1.03479e+19	5.30493e+18
			0.93276	1.77027e+18	5.97448e+17
			0.93239	1.14348e+19	5.86844e+18
			0.93202	2.06036e+18	1.31313e+18
			0.93166	2.77251e+19	1.4204e+19
			0.93129	1.8466e+19	9.659e+18
			0.93092	1.07104e+20	5.53021e+19
			0.93056	-1.63815e+20	-7.09186e+19
			0.93019	-1.26359e+20	-6.55833e+19
			0.92982	8.40576e+18	5.06212e+18
			0.92946	-4.15875e+19	-2.08909e+19
			0.92909	-7.61052e+18	-3.74865e+18
			0.92873	-2.70398e+19	-1.33177e+19
			0.92836	3.22667e+18	1.49763e+18
			0.928	-1.18403e+19	-6.03543e+18
			0.92764	3.07203e+18	1.54425e+18
			0.92727	-1.3949e+19	-6.9249e+18
			0.92691	-1.45744e+17	2.28626e+17
			0.92655	-1.4015e+18	-4.39064e+17
			0.92618	-3.93854e+18	-1.81275e+18
			0.92582	-6.00035e+18	-2.74246e+18
			0.92546	3.91221e+18	2.10549e+18
			0.9251	-5.57199e+18	-2.67445e+18
			0.92473	-9.09786e+17	-2.34115e+17
			0.92437	-3.27465e+18	-1.33046e+18
			0.92401	4.04142e+17	3.59637e+17
			0.92365	-7.70063e+18	-3.74203e+18
			0.92329	2.10704e+17	2.15579e+17
			0.92293	-5.2239e+18	-2.37519e+18
			0.92257	-2.19828e+18	-9.90332e+17
			0.92221	-4.50779e+18	-2.1811e+18
			0.92185	3.63821e+17	3.62586e+17
			0.92149	-3.92603e+18	-1.83848e+18
			0.92113	1.88688e+17	2.7383e+17
			0.92077	-4.15204e+18	-1.88777e+18
			0.92041	-5.08216e+17	-1.72903e+17
			0.92006	-4.12961e+18	-1.99677e+18
			0.9197	-7.59576e+17	-2.25106e+17
			0.91934	-5.91362e+18	-2.92439e+18
			0.91898	1.31044e+18	7.759e+17
			0.91863	-4.26974e+18	-2.07479e+18
			0.91827	-2.03372e+17	-4013410000000000
			0.91791	-3.94518e+18	-1.85945e+18
			0.91756	2.6824e+17	2.65368e+17
			0.9172	-2.89713e+18	-1.32527e+18
			0.91685	3.6547e+17	3.24879e+17
			0.91649	-2.56766e+18	-1.16833e+18
			0.91614	2.72338e+16	1.13173e+17
			0.91578	-3.6867e+18	-1.74262e+18
			0.91543	2.5096e+17	2.42169e+17
			0.91507	-1.48946e+18	-6.75407e+17
			0.91472	7.36076e+17	4.75041e+17
			0.91437	-1.48983e+18	-5.92397e+17
			0.91401	1.97446e+17	2.01232e+17
			0.91366	-1.87843e+18	-8.18183e+17
			0.91331	-4.77075e+17	-1.22097e+17
			0.91296	-3.05265e+18	-1.4155e+18
			0.9126	-2.07661e+17	2.77302e+16
			0.91225	-2.44746e+18	-1.09513e+18
			0.9119	4.96484e+17	3.9909e+17
			0.91155	-2.71495e+18	-1.28114e+18
			0.9112	4.26246e+17	3.62085e+17
			0.91085	-1.80517e+18	-7.99397e+17
			0.9105	1.58294e+17	1.74365e+17
			0.91015	-1.9609e+18	-8.7921e+17
			0.9098	1.86586e+17	1.90187e+17
			0.90945	-2.0075e+18	-8.76162e+17
			0.9091	2.58925e+17	2.20941e+17
			0.90875	-1.02444e+18	-3.91072e+17
			0.9084	-1.31191e+16	1.20479e+17
			0.90805	-8.79929e+17	-3.19817e+17
			0.90771	2.0915e+17	2.57183e+17
			0.90736	-2.46531e+18	-1.16374e+18
			0.90701	-8.73027e+17	-3.44251e+17
			0.90666	-2.12945e+18	-9.81021e+17
			0.90632	1.59422e+17	2.05919e+17
			0.90597	-1.9093e+18	-8.62506e+17
			0.90562	3.38762e+16	1.34651e+17
			0.90528	-8.42246e+17	-3.09859e+17
			0.90493	-17884500000000	9.49636e+16
			0.90458	-2.24234e+18	-1.02043e+18
			0.90424	-8.36364e+16	4.72255e+16
			0.90389	-2.20906e+18	-1.01598e+18
			0.90355	5.55094e+17	3.82182e+17
			0.9032	-2.1291e+18	-9.66644e+17
			0.90286	-4.87956e+17	-1.48691e+17
			0.90252	-1.677e+18	-7.2577e+17
			0.90217	-5.10614e+17	-1.46951e+17
			0.90183	-1.65693e+18	-7.25285e+17
			0.90149	2.05861e+17	1.94675e+17
			0.90114	-8.52071e+17	-3.27553e+17
			0.9008	-4.43141e+17	-1.31644e+17
			0.90046	-1.23086e+18	-5.31345e+17
			0.90012	2.23677e+16	1.56175e+17
			0.89977	-1.53828e+18	-6.77912e+17
			0.89943	1.80737e+17	1.99007e+17
			0.89909	-9.67812e+17	-3.51793e+17
			0.89875	3.31631e+17	2.62604e+17
			0.89841	-9.15171e+17	-3.40357e+17
			0.89807	-3.99116e+17	-1.27455e+17
			0.89773	-9.11872e+17	-3.58678e+17
			0.89739	-1.50241e+17	2.44489e+16
			0.89705	-1.31671e+18	-5.67529e+17
			0.89671	-5.4926e+17	-2.0468e+17
			0.89637	-1.127e+18	-4.72594e+17
			0.89603	3.07574e+17	2.71953e+17
			0.89569	-1.0581e+18	-4.25919e+17
			0.89535	4.43449e+17	3.22816e+17
			0.89501	-8.71295e+17	-3.36213e+17
			0.89468	3.65853e+17	2.95682e+17
			0.89434	-7.64919e+17	-2.73779e+17
			0.894	1.1289e+17	1.58588e+17
			0.89366	-5.40268e+17	-1.62152e+17
			0.89333	2.75086e+17	2.68914e+17
			0.89299	-7.03762e+17	-2.40468e+17
			0.89265	1.81529e+17	1.80749e+17
			0.89232	-8.8686e+17	-3.45309e+17
			0.89198	-2.34535e+17	-4.3149e+16
			0.89165	-5.87944e+17	-1.81955e+17
			0.89131	-6.59443e+17	-2.26546e+17
			0.89098	-3.91599e+17	-1.03392e+17
			0.89064	3.01537e+17	2.54684e+17
			0.89031	-8.91962e+17	-3.55895e+17
			0.88997	2.29675e+17	2.05358e+17
			0.88964	-6.81646e+17	-2.55254e+17
			0.88931	1.14005e+17	1.54842e+17
			0.88897	-1.05401e+18	-4.27356e+17
			0.88864	-2.04748e+16	9.7341e+16
			0.88831	-7.5571e+17	-2.77695e+17
			0.88797	6.48082e+17	4.14508e+17
			0.88764	-9.28771e+17	-3.8085e+17
			0.88731	3.72518e+17	2.91671e+17
			0.88698	-8.70011e+17	-3.39098e+17
			0.88665	3.58361e+17	2.78716e+17
			0.88631	-3.38989e+17	-6.32962e+16
			0.88598	-4.64949e+17	-1.53165e+17
			0.88565	-1.0276e+18	-4.05147e+17
			0.88532	-1.15906e+16	1.01735e+17
			0.88499	-9.44293e+17	-3.88522e+17
			0.88466	-3.42395e+17	-6.75328e+16
			0.88433	-3.46503e+17	-8.83976e+16
			0.884	2.18975e+17	2.06789e+17
			0.88367	-3.43799e+17	-6.27317e+16
			0.88334	1.438e+16	1.28007e+17
			0.88301	-7.30856e+17	-2.73295e+17
			0.88269	5.94586e+16	1.30344e+17
			0.88236	-5.92015e+17	-1.89778e+17
			0.88203	6.22739e+17	4.15125e+17
			0.8817	-7.42127e+17	-2.65493e+17
			0.88137	8.2626e+16	1.50825e+17
			0.88105	-8.33001e+17	-3.27493e+17
			0.88072	5.73802e+16	1.28253e+17
			0.88039	-1.6391e+17	3.26072e+16
			0.88007	6.33345e+17	4.19633e+17
			0.87974	-2.23261e+17	-3756430000000000
			0.87941	2.5337e+17	2.11117e+17
			0.87909	-4.39826e+17	-1.23471e+17
			0.87876	-1.95268e+17	1997500000000000
			0.87844	-5.4974e+17	-1.75351e+17
			0.87811	9.94492e+16	1.30356e+17
			0.87779	-7.05672e+17	-2.63166e+17
			0.87746	4.13122e+17	3.15991e+17
			0.87714	-6.72433e+17	-2.58073e+17
			0.87681	-7.65792e+16	4.56322e+16
			0.87649	-4.52572e+17	-1.16613e+17
			0.87617	3.35739e+17	2.76152e+17
			0.87584	-5.21271e+17	-1.65898e+17
			0.87552	4.50085e+17	3.34399e+17
			0.8752	-6.21576e+17	-2.26797e+17
			0.87487	3.75721e+17	2.83771e+17
			0.87455	-8.1061e+17	-3.08252e+17
			0.87423	4.41962e+17	3.18182e+17
			0.87391	-2.48188e+17	-2.08212e+16
			0.87359	6.76457e+17	4.35089e+17
			0.87327	-8.02842e+17	-3.05783e+17
