# Supplementary material for: Nano-optical designs for high-efficiency monolithic perovskite–silicon tandem solar cells
Source: Nat Nanotechnol. 2022 Oct 24;17(11):1214–21. doi: 10.1038/s41565-022-01228-8 (PMC9646483; doi:10.1038/s41565-022-01228-8)
Supplement: Source Data Fig. 5 — Source data of Fig. 5c (GenPro simulation), 5d (Quokka simulation), 5e (EQE) and 5f (JV). [file 41565_2022_1228_MOESM6_ESM.xlsx]

## Sheet: Fig5c
TCO Thickness (nm)	SiO2 Thickness (nm)	Jgen (mA/cm²)
0	0	19.1643
0	10	19.0577
0	20	19.3014
0	30	19.4302
0	40	19.5067
0	50	19.562
0	60	19.605
0	70	19.6392
0	80	19.6666
0	90	19.6887
0	100	19.7066
0	110	19.7211
0	120	19.7329
0	130	19.7427
0	140	19.7507
0	150	19.7574
0	160	19.7628
0	170	19.7674
0	180	19.7711
0	190	19.7741
0	200	19.7765
0	210	19.7784
0	220	19.7798
0	230	19.7808
0	240	19.7813
0	250	19.7813
0	260	19.781
0	270	19.7421
0	280	19.7788
0	290	19.777
0	300	19.7746
0	310	19.7715
0	320	19.7676
0	330	19.763
0	340	19.7576
0	350	19.7515
0	360	19.7447
10	0	18.9056
10	10	19.1609
10	20	19.3589
10	30	19.4594
10	40	19.5237
10	50	19.5716
10	60	19.6091
10	70	19.6391
10	80	19.6631
10	90	19.6825
10	100	19.6982
10	110	19.711
10	120	19.7214
10	130	19.73
10	140	19.7371
10	150	19.743
10	160	19.7478
10	170	19.7518
10	180	19.755
10	190	19.7576
10	200	19.7596
10	210	19.7611
10	220	19.7621
10	230	19.7627
10	240	19.7629
10	250	19.7626
10	260	19.7619
10	270	19.7606
10	280	19.7589
10	290	19.7565
10	300	19.7535
10	310	19.7498
10	320	19.7453
10	330	19.7401
10	340	19.7341
10	350	19.7274
10	360	19.7203
20	0	18.9667
20	10	19.2519
20	20	19.4024
20	30	19.4825
20	40	19.537
20	50	19.5785
20	60	19.6113
20	70	19.6376
20	80	19.6587
20	90	19.6758
20	100	19.6896
20	110	19.7009
20	120	19.7102
20	130	19.7178
20	140	19.724
20	150	19.7292
20	160	19.7334
20	170	19.7368
20	180	19.7396
20	190	19.7417
20	200	19.7433
20	210	19.7445
20	220	19.7451
20	230	19.7454
20	240	19.7451
20	250	19.7444
20	260	19.7432
20	270	19.7415
20	280	19.7392
20	290	19.7363
20	300	19.7327
20	310	19.7283
20	320	19.7232
20	330	19.7174
20	340	19.7109
20	350	19.7041
20	360	19.697
30	0	19.0694
30	10	19.3215
30	20	19.4349
30	30	19.5002
30	40	19.5468
30	50	19.583
30	60	19.6118
30	70	19.635
30	80	19.6536
30	90	19.6687
30	100	19.681
30	110	19.691
30	120	19.6991
30	130	19.7059
30	140	19.7113
30	150	19.7158
30	160	19.7195
30	170	19.7224
30	180	19.7247
30	190	19.7264
30	200	19.7276
30	210	19.7283
30	220	19.7286
30	230	19.7284
30	240	19.7277
30	250	19.7265
30	260	19.7248
30	270	19.7226
30	280	19.7197
30	290	19.7162
30	300	19.7119
30	310	19.7069
30	320	19.7013
30	330	19.695
30	340	19.6884
30	350	19.6816
30	360	19.675
40	0	19.1737
40	10	19.3715
40	20	19.4589
40	30	19.5133
40	40	19.5536
40	50	19.5854
40	60	19.6109
40	70	19.6314
40	80	19.648
40	90	19.6614
40	100	19.6722
40	110	19.6811
40	120	19.6883
40	130	19.6942
40	140	19.699
40	150	19.7029
40	160	19.706
40	170	19.7084
40	180	19.7102
40	190	19.7114
40	200	19.7122
40	210	19.7124
40	220	19.7122
40	230	19.7115
40	240	19.7104
40	250	19.7086
40	260	19.7064
40	270	19.7035
40	280	19.7
40	290	19.6958
40	300	19.691
40	310	19.6855
40	320	19.6795
40	330	19.6732
40	340	19.6668
40	350	19.6605
40	360	19.6547
50	0	19.26
50	10	19.4068
50	20	19.4763
50	30	19.5225
50	40	19.5579
50	50	19.5861
50	60	19.6088
50	70	19.6271
50	80	19.6418
50	90	19.6537
50	100	19.6633
50	110	19.6712
50	120	19.6775
50	130	19.6826
50	140	19.6867
50	150	19.69
50	160	19.6925
50	170	19.6944
50	180	19.6957
50	190	19.6965
50	200	19.6967
50	210	19.6965
50	220	19.6958
50	230	19.6945
50	240	19.6928
50	250	19.6905
50	260	19.6876
50	270	19.6841
50	280	19.68
50	290	19.6752
50	300	19.6699
50	310	19.6642
50	320	19.6582
50	330	19.6522
50	340	19.6464
50	350	19.6411
50	360	19.6364
60	0	19.3214
60	10	19.4315
60	20	19.4885
60	30	19.5285
60	40	19.56
60	50	19.5853
60	60	19.6056
60	70	19.6219
60	80	19.6351
60	90	19.6457
60	100	19.6542
60	110	19.661
60	120	19.6666
60	130	19.671
60	140	19.6744
60	150	19.6771
60	160	19.679
60	170	19.6803
60	180	19.6811
60	190	19.6813
60	200	19.681
60	210	19.6802
60	220	19.6789
60	230	19.677
60	240	19.6746
60	250	19.6717
60	260	19.6682
60	270	19.6641
60	280	19.6595
60	290	19.6544
60	300	19.6489
60	310	19.6434
60	320	19.6378
60	330	19.6325
60	340	19.6278
60	350	19.6237
60	360	19.6205
70	0	19.3635
70	10	19.4484
70	20	19.4964
70	30	19.5319
70	40	19.5603
70	50	19.5831
70	60	19.6014
70	70	19.6161
70	80	19.6278
70	90	19.6372
70	100	19.6447
70	110	19.6506
70	120	19.6553
70	130	19.659
70	140	19.6618
70	150	19.6638
70	160	19.6651
70	170	19.6658
70	180	19.666
70	190	19.6656
70	200	19.6647
70	210	19.6632
70	220	19.6612
70	230	19.6587
70	240	19.6557
70	250	19.6522
70	260	19.6481
70	270	19.6436
70	280	19.6387
70	290	19.6336
70	300	19.6284
70	310	19.6234
70	320	19.6187
70	330	19.6146
70	340	19.6112
70	350	19.6087
70	360	19.6072
80	0	19.3918
80	10	19.4595
80	20	19.5011
80	30	19.5331
80	40	19.5589
80	50	19.5796
80	60	19.5962
80	70	19.6094
80	80	19.6198
80	90	19.6281
80	100	19.6346
80	110	19.6397
80	120	19.6436
80	130	19.6465
80	140	19.6486
80	150	19.6499
80	160	19.6505
80	170	19.6505
80	180	19.65
80	190	19.6489
80	200	19.6473
80	210	19.6452
80	220	19.6426
80	230	19.6394
80	240	19.6358
80	250	19.6318
80	260	19.6274
80	270	19.6228
80	280	19.618
80	290	19.6133
80	300	19.6089
80	310	19.6049
80	320	19.6016
80	330	19.599
80	340	19.5972
80	350	19.5964
80	360	19.5964
90	0	19.4104
90	10	19.4661
90	20	19.503
90	30	19.5323
90	40	19.556
90	50	19.575
90	60	19.59
90	70	19.6018
90	80	19.6111
90	90	19.6183
90	100	19.6238
90	110	19.628
90	120	19.631
90	130	19.6332
90	140	19.6344
90	150	19.635
90	160	19.6349
90	170	19.6342
90	180	19.6329
90	190	19.6311
90	200	19.6288
90	210	19.626
90	220	19.6227
90	230	19.6191
90	240	19.6151
90	250	19.6108
90	260	19.6065
90	270	19.6021
90	280	19.598
90	290	19.5943
90	300	19.591
90	310	19.5885
90	320	19.5868
90	330	19.5859
90	340	19.5858
90	350	19.5867
90	360	19.5883
100	0	19.4218
100	10	19.4691
100	20	19.5026
100	30	19.5298
100	40	19.5517
100	50	19.5692
100	60	19.5828
100	70	19.5933
100	80	19.6014
100	90	19.6075
100	100	19.612
100	110	19.6153
100	120	19.6174
100	130	19.6187
100	140	19.6191
100	150	19.6188
100	160	19.6179
100	170	19.6164
100	180	19.6143
100	190	19.6118
100	200	19.6088
100	210	19.6054
100	220	19.6017
100	230	19.5978
100	240	19.5938
100	250	19.5897
100	260	19.5859
100	270	19.5824
100	280	19.5795
100	290	19.5771
100	300	19.5755
100	310	19.5747
100	320	19.5747
100	330	19.5755
100	340	19.5772
100	350	19.5795
100	360	19.5824
110	0	19.428
110	10	19.4691
110	20	19.5002
110	30	19.5256
110	40	19.5461
110	50	19.562
110	60	19.5743
110	70	19.5836
110	80	19.5905
110	90	19.5955
110	100	19.599
110	110	19.6013
110	120	19.6024
110	130	19.6027
110	140	19.6022
110	150	19.601
110	160	19.5992
110	170	19.5969
110	180	19.5941
110	190	19.5909
110	200	19.5874
110	210	19.5837
110	220	19.5799
110	230	19.5762
110	240	19.5726
110	250	19.5694
110	260	19.5666
110	270	19.5645
110	280	19.5631
110	290	19.5625
110	300	19.5627
110	310	19.5637
110	320	19.5655
110	330	19.568
110	340	19.571
110	350	19.5745
110	360	19.5784
120	0	19.4299
120	10	19.4667
120	20	19.4959
120	30	19.5199
120	40	19.539
120	50	19.5536
120	60	19.5645
120	70	19.5725
120	80	19.5782
120	90	19.5821
120	100	19.5844
120	110	19.5856
120	120	19.5857
120	130	19.5849
120	140	19.5834
120	150	19.5813
120	160	19.5787
120	170	19.5756
120	180	19.5722
120	190	19.5687
120	200	19.565
120	210	19.5615
120	220	19.5581
120	230	19.5551
120	240	19.5526
120	250	19.5507
120	260	19.5496
120	270	19.5492
120	280	19.5497
120	290	19.551
120	300	19.553
120	310	19.5557
120	320	19.5591
120	330	19.5629
120	340	19.567
120	350	19.5714
120	360	19.5758
130	0	19.4285
130	10	19.4621
130	20	19.4898
130	30	19.5126
130	40	19.5304
130	50	19.5436
130	60	19.5532
130	70	19.5599
130	80	19.5643
130	90	19.5668
130	100	19.5679
130	110	19.5678
130	120	19.5668
130	130	19.565
130	140	19.5625
130	150	19.5596
130	160	19.5563
130	170	19.5528
130	180	19.5492
130	190	19.5457
130	200	19.5425
130	210	19.5397
130	220	19.5374
130	230	19.5357
130	240	19.5349
130	250	19.5348
130	260	19.5356
130	270	19.5372
130	280	19.5396
130	290	19.5427
130	300	19.5464
130	310	19.5506
130	320	19.5551
130	330	19.5598
130	340	19.5646
130	350	19.5694
130	360	19.5741
140	0	19.4242
140	10	19.4554
140	20	19.482
140	30	19.5037
140	40	19.5201
140	50	19.532
140	60	19.5401
140	70	19.5453
140	80	19.5482
140	90	19.5494
140	100	19.5492
140	110	19.5478
140	120	19.5457
140	130	19.5428
140	140	19.5396
140	150	19.5361
140	160	19.5325
140	170	19.529
140	180	19.5258
140	190	19.5231
140	200	19.521
140	210	19.5196
140	220	19.519
140	230	19.5192
140	240	19.5204
140	250	19.5224
140	260	19.5252
140	270	19.5287
140	280	19.5329
140	290	19.5375
140	300	19.5425
140	310	19.5477
140	320	19.553
140	330	19.5583
140	340	19.5634
140	350	19.5683
140	360	19.5729
150	0	19.4173
150	10	19.4468
150	20	19.4724
150	30	19.4929
150	40	19.508
150	50	19.5182
150	60	19.5248
150	70	19.5284
150	80	19.5298
150	90	19.5295
150	100	19.5279
150	110	19.5254
150	120	19.5222
150	130	19.5187
150	140	19.515
150	150	19.5115
150	160	19.5083
150	170	19.5056
150	180	19.5035
150	190	19.5023
150	200	19.502
150	210	19.5026
150	220	19.5041
150	230	19.5066
150	240	19.5098
150	250	19.5139
150	260	19.5185
150	270	19.5237
150	280	19.5292
150	290	19.535
150	300	19.5408
150	310	19.5466
150	320	19.5523
150	330	19.5577
150	340	19.5628
150	350	19.5675
150	360	19.5718
160	0	19.4081
160	10	19.4361
160	20	19.4608
160	30	19.48
160	40	19.4936
160	50	19.5022
160	60	19.507
160	70	19.5089
160	80	19.5086
160	90	19.5069
160	100	19.5041
160	110	19.5006
160	120	19.4969
160	130	19.4932
160	140	19.4899
160	150	19.4871
160	160	19.4851
160	170	19.484
160	180	19.4839
160	190	19.4848
160	200	19.4868
160	210	19.4897
160	220	19.4935
160	230	19.4981
160	240	19.5034
160	250	19.5091
160	260	19.5152
160	270	19.5216
160	280	19.528
160	290	19.5344
160	300	19.5406
160	310	19.5466
160	320	19.5523
160	330	19.5576
160	340	19.5624
160	350	19.5667
160	360	19.5705
170	0	19.3966
170	10	19.4233
170	20	19.4469
170	30	19.4648
170	40	19.4767
170	50	19.4835
170	60	19.4864
170	70	19.4865
170	80	19.4847
170	90	19.4818
170	100	19.4781
170	110	19.4744
170	120	19.4708
170	130	19.4679
170	140	19.4658
170	150	19.4647
170	160	19.4648
170	170	19.466
170	180	19.4684
170	190	19.4718
170	200	19.4762
170	210	19.4814
170	220	19.4873
170	230	19.4937
170	240	19.5005
170	250	19.5075
170	260	19.5146
170	270	19.5216
170	280	19.5285
170	290	19.5351
170	300	19.5414
170	310	19.5472
170	320	19.5526
170	330	19.5575
170	340	19.5618
170	350	19.5656
170	360	19.5688
180	0	19.3828
180	10	19.4082
180	20	19.4306
180	30	19.4469
180	40	19.4569
180	50	19.4617
180	60	19.4628
180	70	19.4613
180	80	19.4584
180	90	19.4548
180	100	19.4511
180	110	19.448
180	120	19.4457
180	130	19.4445
180	140	19.4447
180	150	19.4461
180	160	19.4489
180	170	19.4528
180	180	19.4579
180	190	19.4638
180	200	19.4704
180	210	19.4776
180	220	19.4851
180	230	19.4928
180	240	19.5006
180	250	19.5083
180	260	19.5159
180	270	19.5231
180	280	19.53
180	290	19.5364
180	300	19.5424
180	310	19.5479
180	320	19.5528
180	330	19.5571
180	340	19.5608
180	350	19.5639
180	360	19.5664
190	0	19.3666
190	10	19.3905
190	20	19.4114
190	30	19.426
190	40	19.434
190	50	19.4369
190	60	19.4364
190	70	19.4338
190	80	19.4305
190	90	19.4273
190	100	19.4247
190	110	19.4234
190	120	19.4235
190	130	19.4251
190	140	19.4282
190	150	19.4327
190	160	19.4384
190	170	19.445
190	180	19.4525
190	190	19.4605
190	200	19.4689
190	210	19.4774
190	220	19.486
190	230	19.4944
190	240	19.5027
190	250	19.5106
190	260	19.5181
190	270	19.5252
190	280	19.5317
190	290	19.5378
190	300	19.5433
190	310	19.5482
190	320	19.5525
190	330	19.5561
190	340	19.5591
190	350	19.5615
190	360	19.5632
200	0	19.3476
200	10	19.3698
200	20	19.3892
200	30	19.4019
200	40	19.408
200	50	19.4093
200	60	19.4079
200	70	19.4053
200	80	19.4028
200	90	19.4013
200	100	19.4012
200	110	19.4028
200	120	19.4062
200	130	19.4111
200	140	19.4175
200	150	19.425
200	160	19.4333
200	170	19.4423
200	180	19.4516
200	190	19.4611
200	200	19.4705
200	210	19.4798
200	220	19.4888
200	230	19.4975
200	240	19.5057
200	250	19.5134
200	260	19.5206
200	270	19.5272
200	280	19.5333
200	290	19.5387
200	300	19.5436
200	310	19.5478
200	320	19.5514
200	330	19.5543
200	340	19.5566
200	350	19.5582
200	360	19.5591

## Sheet: Fig5d
TCO Thickness (nm)	Grid Fingers Pitch (mm)	Sum Optoelectrical Power Loss (mW/cm²)
10	2.5	0.43764
10	2.2	0.39222
10	1.9	0.35919
10	1.6	0.31756
10	1.4	0.28115
10	1.1	0.27394
10	0.8	0.28114
10	0.5	0.33651
20	2.5	0.45195
20	2.2	0.40675
20	1.9	0.3739
20	1.6	0.33229
20	1.4	0.29516
20	1.1	0.2867
20	0.8	0.29201
20	0.5	0.34096
30	2.5	0.46331
30	2.2	0.41816
30	1.9	0.38526
30	1.6	0.3432
30	1.4	0.30437
30	1.1	0.29368
30	0.8	0.29585
30	0.5	0.33467
40	2.5	0.47364
40	2.2	0.42813
40	1.9	0.3953
40	1.6	0.35296
40	1.4	0.31262
40	1.1	0.29976
40	0.8	0.29885
40	0.5	0.32749
50	2.5	0.48443
50	2.2	0.43964
50	1.9	0.40691
50	1.6	0.36437
50	1.4	0.32278
50	1.1	0.30811
50	0.8	0.30459
50	0.5	0.32463
60	2.5	0.49711
60	2.2	0.45271
60	1.9	0.42025
60	1.6	0.37781
60	1.4	0.33559
60	1.1	0.31971
60	0.8	0.31432
60	0.5	0.328
70	2.5	0.51035
70	2.2	0.46664
70	1.9	0.43469
70	1.6	0.39279
70	1.4	0.35063
70	1.1	0.33411
70	0.8	0.32751
70	0.5	0.33663
80	2.5	0.52635
80	2.2	0.48326
80	1.9	0.4518
80	1.6	0.41045
80	1.4	0.36848
80	1.1	0.35153
80	0.8	0.34404
80	0.5	0.34968
90	2.5	0.54335
90	2.2	0.50117
90	1.9	0.47041
90	1.6	0.42992
90	1.4	0.38857
90	1.1	0.37152
90	0.8	0.36348
90	0.5	0.36652
100	2.5	0.56399
100	2.2	0.52236
100	1.9	0.49222
100	1.6	0.4525
100	1.4	0.41173
100	1.1	0.39461
100	0.8	0.38612
100	0.5	0.38697
110	2.5	0.58689
110	2.2	0.54616
110	1.9	0.51668
110	1.6	0.4778
110	1.4	0.43772
110	1.1	0.42064
110	0.8	0.4118
110	0.5	0.41092
120	2.5	0.61114
120	2.2	0.57155
120	1.9	0.5429
120	1.6	0.50513
120	1.4	0.46605
120	1.1	0.44918
120	0.8	0.44017
120	0.5	0.43778
130	2.5	0.63827
130	2.2	0.5997
130	1.9	0.57177
130	1.6	0.53496
130	1.4	0.49672
130	1.1	0.48002
130	0.8	0.47083
130	0.5	0.46703
140	2.5	0.66584
140	2.2	0.62834
140	1.9	0.60117
140	1.6	0.56538
140	1.4	0.52808
140	1.1	0.51162
140	0.8	0.50232
140	0.5	0.49736
150	2.5	0.69072
150	2.2	0.65453
150	1.9	0.62834
150	1.6	0.59384
150	1.4	0.55783
150	1.1	0.54182
150	0.8	0.53262
150	0.5	0.52691
160	2.5	0.71282
160	2.2	0.67782
160	1.9	0.6525
160	1.6	0.61918
160	1.4	0.58437
160	1.1	0.56883
160	0.8	0.55979
160	0.5	0.55371
170	2.5	0.72889
170	2.2	0.69514
170	1.9	0.67077
170	1.6	0.63874
170	1.4	0.60531
170	1.1	0.59039
170	0.8	0.58172
170	0.5	0.57584
180	2.5	0.73636
180	2.2	0.70417
180	1.9	0.68098
180	1.6	0.65058
180	1.4	0.61898
180	1.1	0.60501
180	0.8	0.59701
180	0.5	0.5921
190	2.5	0.73751
190	2.2	0.70676
190	1.9	0.68465
190	1.6	0.65579
190	1.4	0.62599
190	1.1	0.61302
190	0.8	0.60585
190	0.5	0.6025
200	2.5	0.73079
200	2.2	0.70179
200	1.9	0.68101
200	1.6	0.65403
200	1.4	0.62649
200	1.1	0.61485
200	0.8	0.60881
200	0.5	0.60778
40	110	19.6811
40	120	19.6883
40	130	19.6942
40	140	19.699
40	150	19.7029
40	160	19.706
40	170	19.7084
40	180	19.7102
40	190	19.7114
40	200	19.7122
40	210	19.7124
40	220	19.7122
40	230	19.7115
40	240	19.7104
40	250	19.7086
40	260	19.7064
40	270	19.7035
40	280	19.7
40	290	19.6958
40	300	19.691
40	310	19.6855
40	320	19.6795
40	330	19.6732
40	340	19.6668
40	350	19.6605
40	360	19.6547
50	0	19.26
50	10	19.4068
50	20	19.4763
50	30	19.5225
50	40	19.5579
50	50	19.5861
50	60	19.6088
50	70	19.6271
50	80	19.6418
50	90	19.6537
50	100	19.6633
50	110	19.6712
50	120	19.6775
50	130	19.6826
50	140	19.6867
50	150	19.69
50	160	19.6925
50	170	19.6944
50	180	19.6957
50	190	19.6965
50	200	19.6967
50	210	19.6965
50	220	19.6958
50	230	19.6945
50	240	19.6928
50	250	19.6905
50	260	19.6876
50	270	19.6841
50	280	19.68
50	290	19.6752
50	300	19.6699
50	310	19.6642
50	320	19.6582
50	330	19.6522
50	340	19.6464
50	350	19.6411
50	360	19.6364
60	0	19.3214
60	10	19.4315
60	20	19.4885
60	30	19.5285
60	40	19.56
60	50	19.5853
60	60	19.6056
60	70	19.6219
60	80	19.6351
60	90	19.6457
60	100	19.6542
60	110	19.661
60	120	19.6666
60	130	19.671
60	140	19.6744
60	150	19.6771
60	160	19.679
60	170	19.6803
60	180	19.6811
60	190	19.6813
60	200	19.681
60	210	19.6802
60	220	19.6789
60	230	19.677
60	240	19.6746
60	250	19.6717
60	260	19.6682
60	270	19.6641
60	280	19.6595
60	290	19.6544
60	300	19.6489
60	310	19.6434
60	320	19.6378
60	330	19.6325
60	340	19.6278
60	350	19.6237
60	360	19.6205
70	0	19.3635
70	10	19.4484
70	20	19.4964
70	30	19.5319
70	40	19.5603
70	50	19.5831
70	60	19.6014
70	70	19.6161
70	80	19.6278
70	90	19.6372
70	100	19.6447
70	110	19.6506
70	120	19.6553
70	130	19.659
70	140	19.6618
70	150	19.6638
70	160	19.6651
70	170	19.6658
70	180	19.666
70	190	19.6656
70	200	19.6647
70	210	19.6632
70	220	19.6612
70	230	19.6587
70	240	19.6557
70	250	19.6522
70	260	19.6481
70	270	19.6436
70	280	19.6387
70	290	19.6336
70	300	19.6284
70	310	19.6234
70	320	19.6187
70	330	19.6146
70	340	19.6112
70	350	19.6087
70	360	19.6072
80	0	19.3918
80	10	19.4595
80	20	19.5011
80	30	19.5331
80	40	19.5589
80	50	19.5796
80	60	19.5962
80	70	19.6094
80	80	19.6198
80	90	19.6281
80	100	19.6346
80	110	19.6397
80	120	19.6436
80	130	19.6465
80	140	19.6486
80	150	19.6499
80	160	19.6505
80	170	19.6505
80	180	19.65
80	190	19.6489
80	200	19.6473
80	210	19.6452
80	220	19.6426
80	230	19.6394
80	240	19.6358
80	250	19.6318
80	260	19.6274
80	270	19.6228
80	280	19.618
80	290	19.6133
80	300	19.6089
80	310	19.6049
80	320	19.6016
80	330	19.599
80	340	19.5972
80	350	19.5964
80	360	19.5964
90	0	19.4104
90	10	19.4661
90	20	19.503
90	30	19.5323
90	40	19.556
90	50	19.575
90	60	19.59
90	70	19.6018
90	80	19.6111
90	90	19.6183
90	100	19.6238
90	110	19.628
90	120	19.631
90	130	19.6332
90	140	19.6344
90	150	19.635
90	160	19.6349
90	170	19.6342
90	180	19.6329
90	190	19.6311
90	200	19.6288
90	210	19.626
90	220	19.6227
90	230	19.6191
90	240	19.6151
90	250	19.6108
90	260	19.6065
90	270	19.6021
90	280	19.598
90	290	19.5943
90	300	19.591
90	310	19.5885
90	320	19.5868
90	330	19.5859
90	340	19.5858
90	350	19.5867
90	360	19.5883
100	0	19.4218
100	10	19.4691
100	20	19.5026
100	30	19.5298
100	40	19.5517
100	50	19.5692
100	60	19.5828
100	70	19.5933
100	80	19.6014
100	90	19.6075
100	100	19.612
100	110	19.6153
100	120	19.6174
100	130	19.6187
100	140	19.6191
100	150	19.6188
100	160	19.6179
100	170	19.6164
100	180	19.6143
100	190	19.6118
100	200	19.6088
100	210	19.6054
100	220	19.6017
100	230	19.5978
100	240	19.5938
100	250	19.5897
100	260	19.5859
100	270	19.5824
100	280	19.5795
100	290	19.5771
100	300	19.5755
100	310	19.5747
100	320	19.5747
100	330	19.5755
100	340	19.5772
100	350	19.5795
100	360	19.5824
110	0	19.428
110	10	19.4691
110	20	19.5002
110	30	19.5256
110	40	19.5461
110	50	19.562
110	60	19.5743
110	70	19.5836
110	80	19.5905
110	90	19.5955
110	100	19.599
110	110	19.6013
110	120	19.6024
110	130	19.6027
110	140	19.6022
110	150	19.601
110	160	19.5992
110	170	19.5969
110	180	19.5941
110	190	19.5909
110	200	19.5874
110	210	19.5837
110	220	19.5799
110	230	19.5762
110	240	19.5726
110	250	19.5694
110	260	19.5666
110	270	19.5645
110	280	19.5631
110	290	19.5625
110	300	19.5627
110	310	19.5637
110	320	19.5655
110	330	19.568
110	340	19.571
110	350	19.5745
110	360	19.5784
120	0	19.4299
120	10	19.4667
120	20	19.4959
120	30	19.5199
120	40	19.539
120	50	19.5536
120	60	19.5645
120	70	19.5725
120	80	19.5782
120	90	19.5821
120	100	19.5844
120	110	19.5856
120	120	19.5857
120	130	19.5849
120	140	19.5834
120	150	19.5813
120	160	19.5787
120	170	19.5756
120	180	19.5722
120	190	19.5687
120	200	19.565
120	210	19.5615
120	220	19.5581
120	230	19.5551
120	240	19.5526
120	250	19.5507
120	260	19.5496
120	270	19.5492
120	280	19.5497
120	290	19.551
120	300	19.553
120	310	19.5557
120	320	19.5591
120	330	19.5629
120	340	19.567
120	350	19.5714
120	360	19.5758
130	0	19.4285
130	10	19.4621
130	20	19.4898
130	30	19.5126
130	40	19.5304
130	50	19.5436
130	60	19.5532
130	70	19.5599
130	80	19.5643
130	90	19.5668
130	100	19.5679
130	110	19.5678
130	120	19.5668
130	130	19.565
130	140	19.5625
130	150	19.5596
130	160	19.5563
130	170	19.5528
130	180	19.5492
130	190	19.5457
130	200	19.5425
130	210	19.5397
130	220	19.5374
130	230	19.5357
130	240	19.5349
130	250	19.5348
130	260	19.5356
130	270	19.5372
130	280	19.5396
130	290	19.5427
130	300	19.5464
130	310	19.5506
130	320	19.5551
130	330	19.5598
130	340	19.5646
130	350	19.5694
130	360	19.5741
140	0	19.4242
140	10	19.4554
140	20	19.482
140	30	19.5037
140	40	19.5201
140	50	19.532
140	60	19.5401
140	70	19.5453
140	80	19.5482
140	90	19.5494
140	100	19.5492
140	110	19.5478
140	120	19.5457
140	130	19.5428
140	140	19.5396
140	150	19.5361
140	160	19.5325
140	170	19.529
140	180	19.5258
140	190	19.5231
140	200	19.521
140	210	19.5196
140	220	19.519
140	230	19.5192
140	240	19.5204
140	250	19.5224
140	260	19.5252
140	270	19.5287
140	280	19.5329
140	290	19.5375
140	300	19.5425
140	310	19.5477
140	320	19.553
140	330	19.5583
140	340	19.5634
140	350	19.5683
140	360	19.5729
150	0	19.4173
150	10	19.4468
150	20	19.4724
150	30	19.4929
150	40	19.508
150	50	19.5182
150	60	19.5248
150	70	19.5284
150	80	19.5298
150	90	19.5295
150	100	19.5279
150	110	19.5254
150	120	19.5222
150	130	19.5187
150	140	19.515
150	150	19.5115
150	160	19.5083
150	170	19.5056
150	180	19.5035
150	190	19.5023
150	200	19.502
150	210	19.5026
150	220	19.5041
150	230	19.5066
150	240	19.5098
150	250	19.5139
150	260	19.5185
150	270	19.5237
150	280	19.5292
150	290	19.535
150	300	19.5408
150	310	19.5466
150	320	19.5523
150	330	19.5577
150	340	19.5628
150	350	19.5675
150	360	19.5718
160	0	19.4081
160	10	19.4361
160	20	19.4608
160	30	19.48
160	40	19.4936
160	50	19.5022
160	60	19.507
160	70	19.5089
160	80	19.5086
160	90	19.5069
160	100	19.5041
160	110	19.5006
160	120	19.4969
160	130	19.4932
160	140	19.4899
160	150	19.4871
160	160	19.4851
160	170	19.484
160	180	19.4839
160	190	19.4848
160	200	19.4868
160	210	19.4897
160	220	19.4935
160	230	19.4981
160	240	19.5034
160	250	19.5091
160	260	19.5152
160	270	19.5216
160	280	19.528
160	290	19.5344
160	300	19.5406
160	310	19.5466
160	320	19.5523
160	330	19.5576
160	340	19.5624
160	350	19.5667
160	360	19.5705
170	0	19.3966
170	10	19.4233
170	20	19.4469
170	30	19.4648
170	40	19.4767
170	50	19.4835
170	60	19.4864
170	70	19.4865
170	80	19.4847
170	90	19.4818
170	100	19.4781
170	110	19.4744
170	120	19.4708
170	130	19.4679
170	140	19.4658
170	150	19.4647
170	160	19.4648
170	170	19.466
170	180	19.4684
170	190	19.4718
170	200	19.4762
170	210	19.4814
170	220	19.4873
170	230	19.4937
170	240	19.5005
170	250	19.5075
170	260	19.5146
170	270	19.5216
170	280	19.5285
170	290	19.5351
170	300	19.5414
170	310	19.5472
170	320	19.5526
170	330	19.5575
170	340	19.5618
170	350	19.5656
170	360	19.5688
180	0	19.3828
180	10	19.4082
180	20	19.4306
180	30	19.4469
180	40	19.4569
180	50	19.4617
180	60	19.4628
180	70	19.4613
180	80	19.4584
180	90	19.4548
180	100	19.4511
180	110	19.448
180	120	19.4457
180	130	19.4445
180	140	19.4447
180	150	19.4461
180	160	19.4489
180	170	19.4528
180	180	19.4579
180	190	19.4638
180	200	19.4704
180	210	19.4776
180	220	19.4851
180	230	19.4928
180	240	19.5006
180	250	19.5083
180	260	19.5159
180	270	19.5231
180	280	19.53
180	290	19.5364
180	300	19.5424
180	310	19.5479
180	320	19.5528
180	330	19.5571
180	340	19.5608
180	350	19.5639
180	360	19.5664
190	0	19.3666
190	10	19.3905
190	20	19.4114
190	30	19.426
190	40	19.434
190	50	19.4369
190	60	19.4364
190	70	19.4338
190	80	19.4305
190	90	19.4273
190	100	19.4247
190	110	19.4234
190	120	19.4235
190	130	19.4251
190	140	19.4282
190	150	19.4327
190	160	19.4384
190	170	19.445
190	180	19.4525
190	190	19.4605
190	200	19.4689
190	210	19.4774
190	220	19.486
190	230	19.4944
190	240	19.5027
190	250	19.5106
190	260	19.5181
190	270	19.5252
190	280	19.5317
190	290	19.5378
190	300	19.5433
190	310	19.5482
190	320	19.5525
190	330	19.5561
190	340	19.5591
190	350	19.5615
190	360	19.5632
200	0	19.3476
200	10	19.3698
200	20	19.3892
200	30	19.4019
200	40	19.408
200	50	19.4093
200	60	19.4079
200	70	19.4053
200	80	19.4028
200	90	19.4013
200	100	19.4012
200	110	19.4028
200	120	19.4062
200	130	19.4111
200	140	19.4175
200	150	19.425
200	160	19.4333
200	170	19.4423
200	180	19.4516
200	190	19.4611
200	200	19.4705
200	210	19.4798
200	220	19.4888
200	230	19.4975
200	240	19.5057
200	250	19.5134
200	260	19.5206
200	270	19.5272
200	280	19.5333
200	290	19.5387
200	300	19.5436
200	310	19.5478
200	320	19.5514
200	330	19.5543
200	340	19.5566
200	350	19.5582
200	360	19.5591

## Sheet: Fig5e
nanotexture + RDBL					planar
wavelength	EQE Bottom cell	wavelength	EQE Top cell		wavelength	EQE Bottom cell	wavelength	EQE Top cell
550	0.01106	300	0.1488		550	0.01422	300	0.1045
560	0.015	310	0.1765		560	0.01344	310	0.1846
570	0.01846	320	0.2155		570	0.01523	320	0.2128
580	0.02134	330	0.2642		580	0.02138	330	0.2401
590	0.02853	340	0.3421		590	0.02726	340	0.319
600	0.03731	350	0.42		600	0.03743	350	0.3847
610	0.04445	360	0.5097		610	0.04539	360	0.4728
620	0.05436	370	0.6084		620	0.05314	370	0.5773
630	0.0644	380	0.7051		630	0.06212	380	0.6683
640	0.07693	390	0.7834		640	0.07368	390	0.7509
650	0.08315	400	0.8235		650	0.08636	400	0.8024
660	0.0928	410	0.8543		660	0.09775	410	0.8218
670	0.1027	420	0.8579		670	0.1033	420	0.8307
680	0.115	430	0.8641		680	0.1139	430	0.8354
690	0.1237	440	0.8643		690	0.1218	440	0.8398
700	0.1286	450	0.8517		700	0.1295	450	0.8311
710	0.1327	460	0.8548		710	0.1327	460	0.8381
720	0.1478	470	0.8575		720	0.1507	470	0.8486
730	0.2208	480	0.8635		730	0.2274	480	0.8599
740	0.4356	490	0.8706		740	0.4486	490	0.87
750	0.711	500	0.8819		750	0.7203	500	0.8778
760	0.8584	510	0.9109		760	0.8746	510	0.9132
770	0.9069	520	0.9166		770	0.9305	520	0.9196
780	0.9221	530	0.9219		780	0.946	530	0.9288
790	0.9386	540	0.9246		790	0.9549	540	0.929
800	0.9349	550	0.9239		800	0.9442	550	0.936
810	0.9401	560	0.9265		810	0.9379	560	0.9394
820	0.9361	570	0.9292		820	0.9283	570	0.9424
830	0.9425	580	0.9182		830	0.9261	580	0.934
840	0.94	590	0.9138		840	0.9246	590	0.9314
850	0.9441	600	0.8998		850	0.9302	600	0.9163
860	0.9418	610	0.8895		860	0.9359	610	0.9064
870	0.9419	620	0.8834		870	0.942	620	0.896
880	0.9438	630	0.8678		880	0.952	630	0.8865
890	0.9437	640	0.8633		890	0.9578	640	0.8802
900	0.9417	650	0.8558		900	0.9596	650	0.8749
910	0.9492	660	0.8506		910	0.9624	660	0.8648
920	0.9468	670	0.8367		920	0.9583	670	0.8551
930	0.9472	680	0.8299		930	0.9564	680	0.8453
940	0.9506	690	0.8103		940	0.9523	690	0.827
950	0.9452	700	0.8127		950	0.9381	700	0.8213
960	0.9457	710	0.8023		960	0.9304	710	0.8151
970	0.9428	720	0.7953		970	0.9242	720	0.8004
980	0.9385	730	0.7136		980	0.9148	730	0.7235
990	0.9351	740	0.502		990	0.9053	740	0.4897
1000	0.9309	750	0.2207		1000	0.8978	750	0.2021
1010	0.9221	760	0.06871		1010	0.8887	760	0.06499
1020	0.9115	770	0.02306		1020	0.8739	770	0.01809
1030	0.8892	780	0.01961		1030	0.8493	780	0.01731
1040	0.8576	790	0.01474		1040	0.816	790	0.019
1050	0.8178	800	0.01546		1050	0.7727	800	0.01577
1060	0.7646	810	0.01261		1060	0.7141	810	0.00781
1070	0.7265	820	0.00657		1070	0.6707	820	0.0079
1080	0.6865	830	0.01068		1080	0.6283	830	0.00789
1090	0.6474	840	0.00889		1090	0.5872	840	0.00742
1100	0.5924	850	0.00739		1100	0.5316	850	0.00808
1110	0.5481				1110	0.4831
1120	0.482				1120	0.4195
1130	0.4153				1130	0.3548
1140	0.3541				1140	0.3031
1150	0.2751				1150	0.2324
1160	0.1876				1160	0.1559
1170	0.1124				1170	0.09255
1180	0.04793				1180	0.04013
1190	0.01557				1190	0.01328
1200	0.00975				1200	0.00663

## Sheet: Fig5f
Voltage	Current	Current Density	Voltage	Current	Current Density
V	A	mA/cm2	V	A	mA/cm2
Voc->Isc	Voc->Isc	Voc->Isc	Isc->Voc	Isc->Voc	Isc->Voc
1.92886	-0.00174	-1.71209	-0.09068	0.01986	19.5415
1.92695	-0.00138	-1.35787	-0.05103	0.01979	19.4726
1.925	-0.00102	-1.00364	-0.01116	0.01982	19.5021
1.92282	-0.000662	-0.65128	0.02641	0.0198	19.4824
1.92077	-0.000303	-0.29815	0.06535	0.01976	19.4431
1.91873	5.65e-05	0.05557	0.10302	0.01974	19.4234
1.91663	0.000413	0.40654	0.14124	0.01975	19.4332
1.91463	0.000774	0.76131	0.17793	0.01972	19.4037
1.91255	0.00113	1.11188	0.21797	0.01968	19.3644
1.91039	0.00149	1.4661	0.2526	0.01966	19.3447
1.90803	0.00184	1.81049	0.29157	0.01965	19.3348
1.9059	0.00221	2.17455	0.32919	0.01963	19.3152
1.90363	0.00256	2.51894	0.36798	0.01962	19.3053
1.90123	0.00292	2.87317	0.40275	0.01958	19.266
1.89894	0.00327	3.21755	0.44216	0.01959	19.2758
1.89653	0.00362	3.56194	0.48214	0.01954	19.2266
1.89412	0.00398	3.91617	0.51723	0.01954	19.2266
1.89166	0.00433	4.26055	0.56075	0.01954	19.2266
1.88924	0.0047	4.62462	0.59508	0.01947	19.1577
1.88663	0.00505	4.96901	0.63604	0.01949	19.1774
1.88412	0.0054	5.31339	0.67463	0.01947	19.1577
1.88147	0.00576	5.66762	0.70986	0.01944	19.1282
1.87873	0.00611	6.012	0.75223	0.01944	19.1282
1.876	0.00647	6.36623	0.78803	0.01943	19.1184
1.8733	0.00682	6.71062	0.82796	0.0194	19.0889
1.87039	0.00717	7.055	0.8657	0.01939	19.079
1.86782	0.00751	7.38955	0.90281	0.0194	19.0889
1.86474	0.00787	7.74378	0.93868	0.01938	19.0692
1.86184	0.00821	8.07832	0.98143	0.01935	19.0397
1.85876	0.00855	8.41287	1.0166	0.01936	19.0495
1.85538	0.00892	8.77694	1.0576	0.01931	19.0003
1.8522	0.00925	9.10164	1.09411	0.01931	19.0003
1.84884	0.00962	9.46571	1.13403	0.01929	18.9806
1.84529	0.00994	9.78058	1.17264	0.01927	18.9609
1.84164	0.01031	10.1446	1.21005	0.01925	18.9413
1.83811	0.01064	10.4694	1.24763	0.01922	18.9117
1.83424	0.01099	10.8137	1.28363	0.01922	18.9117
1.83027	0.01132	11.1384	1.32384	0.0192	18.8921
1.82621	0.01166	11.473	1.35975	0.01914	18.833
1.82235	0.012	11.8075	1.39624	0.0191	18.7937
1.81791	0.01235	12.1519	1.43321	0.01913	18.8232
1.8133	0.01267	12.4668	1.46775	0.01902	18.715
1.80875	0.01301	12.8013	1.50075	0.01901	18.7051
1.80365	0.01334	13.126	1.53576	0.01892	18.6166
1.7984	0.01367	13.4507	1.56492	0.01884	18.5378
1.7932	0.01398	13.7558	1.59247	0.01871	18.4099
1.78719	0.01434	14.11	1.61727	0.01857	18.2722
1.78133	0.01463	14.3954	1.63819	0.01839	18.0951
1.77533	0.01495	14.7102	1.65712	0.01821	17.9179
1.76829	0.01529	15.0448	1.67527	0.01801	17.7212
1.76114	0.0156	15.3498	1.68931	0.01774	17.4555
1.75352	0.01591	15.6548	1.70243	0.01747	17.1898
1.74546	0.0162	15.9402	1.7145	0.01722	16.9438
1.73644	0.0165	16.2354	1.72558	0.01693	16.6585
1.72701	0.01677	16.501	1.7352	0.01666	16.3928
1.7164	0.01703	16.7569	1.74449	0.01637	16.1075
1.70457	0.01734	17.0619	1.75338	0.01606	15.8024
1.6919	0.01759	17.3079	1.76095	0.01576	15.5072
1.67783	0.01783	17.544	1.76856	0.01546	15.212
1.66181	0.01808	17.79	1.77574	0.01515	14.907
1.64343	0.01825	17.9573	1.7819	0.01485	14.6118
1.62236	0.01844	18.1442	1.78825	0.01451	14.2773
1.59749	0.01858	18.282	1.79426	0.0142	13.9723
1.57035	0.01869	18.3902	1.79983	0.01386	13.6377
1.53891	0.0188	18.4985	1.80494	0.01354	13.3228
1.50958	0.01887	18.5674	1.81013	0.01319	12.9785
1.47352	0.01894	18.6362	1.81513	0.01287	12.6636
1.441	0.01901	18.7051	1.81966	0.01253	12.329
1.40448	0.01901	18.7051	1.82387	0.0122	12.0043
1.36823	0.01908	18.774	1.82806	0.01186	11.6698
1.33271	0.0191	18.7937	1.83232	0.01153	11.3451
1.29605	0.0191	18.7937	1.8364	0.01119	11.0105
1.26242	0.01916	18.8527	1.84021	0.01084	10.6661
1.22144	0.0192	18.8921	1.84385	0.01051	10.3414
1.18528	0.01922	18.9117	1.84746	0.01015	9.98721
1.14952	0.01922	18.9117	1.85096	0.00981	9.65266
1.10977	0.01926	18.9511	1.85435	0.00945	9.29844
1.07295	0.01932	19.0101	1.85748	0.00911	8.96389
1.03589	0.0193	18.9905	1.86068	0.00877	8.62934
0.99769	0.0193	18.9905	1.86373	0.00842	8.28496
0.95999	0.01935	19.0397	1.8669	0.00807	7.94057
0.92204	0.01939	19.079	1.86953	0.00772	7.59618
0.88378	0.0194	19.0889	1.87229	0.00736	7.24196
0.84528	0.01941	19.0987	1.87522	0.00701	6.89757
0.80498	0.01943	19.1184	1.87795	0.00666	6.55318
0.77048	0.01945	19.138	1.88069	0.00631	6.2088
0.73159	0.01949	19.1774	1.88321	0.00595	5.85457
0.69368	0.01948	19.1676	1.88573	0.00559	5.50034
0.65482	0.01951	19.1971	1.88829	0.00525	5.1658
0.61544	0.01954	19.2266	1.89069	0.00489	4.81157
0.57993	0.01957	19.2561	1.89304	0.00453	4.45735
0.53831	0.01955	19.2365	1.89545	0.00417	4.10312
0.5019	0.01955	19.2365	1.89761	0.00382	3.75873
0.46358	0.01958	19.266	1.89986	0.00346	3.40451
0.424	0.01958	19.266	1.90218	0.00311	3.06012
0.3876	0.01962	19.3053	1.9043	0.00275	2.70589
0.34534	0.01963	19.3152	1.90639	0.00239	2.35167
0.30485	0.01963	19.3152	1.90841	0.00203	1.99744
0.27108	0.01962	19.3053	1.91063	0.00167	1.64322
0.23161	0.01971	19.3939	1.91268	0.00131	1.28899
0.1899	0.01967	19.3545	1.91459	0.000952	0.93626
0.15575	0.01967	19.3545	1.91624	0.000592	0.58273
0.1177	0.01967	19.3545	1.91823	0.000231	0.22683
0.0792	0.01971	19.3939	1.92016	-0.000129	-0.12719
0.03928	0.01971	19.3939	1.92207	-0.00049	-0.48242
-0.00246	0.01973	19.4136	1.92402	-0.000848	-0.83432
-0.03957	0.01975	19.4332	1.92583	-0.00121	-1.19059
-0.07892	0.01977	19.4529	1.92753	-0.00158	-1.55466
-0.11291	0.01979	19.4726	1.92934	-0.00193	-1.89905
			1.93125	-0.00229	-2.25327
			1.93291	-0.00266	-2.61734
			1.93452	-0.00302	-2.97156
